# Supplementary material for: (4S)-3-Methyl-5,6,7,8-tetra­hydro-4H-spiro­[[1,2]oxazolo[5,4-b]quinoline-4,3′-indole]-2′,5-dione
Source: Acta Crystallogr Sect E Struct Rep Online. 2014 Jan 18;70(Pt 2):o168. doi: 10.1107/S1600536814000130 (PMC3998324; doi:10.1107/S1600536814000130)
Supplement: Supplementary file 2 [file e-70-0o168-Isup2.hkl]

# 
# h,k,l, Fc-squared, Fo-squared, sigma(Fo-squared) and status flag 
# 
data_I
_shelx_title ' ASPYR14 in P2(1)/c' 
_shelx_refln_list_code          4 
_shelx_F_calc_maximum      142.95 
_exptl_crystal_F_000       672.00 
_reflns_d_resolution_high  0.7466 
 
loop_ 
 _symmetry_equiv_pos_as_xyz 
 'x, y, z' 
 '-x, y+1/2, -z+1/2' 
 '-x, -y, -z' 
 'x, -y-1/2, z-1/2' 
 
_cell_length_a    10.9160 
_cell_length_b    11.9027 
_cell_length_c    12.4848 
_cell_angle_alpha  90.000 
_cell_angle_beta  111.602 
_cell_angle_gamma  90.000 
 
_shelx_F_squared_multiplier     1.000 
 
loop_ 
 _refln_index_h 
 _refln_index_k 
 _refln_index_l 
 _refln_F_squared_calc 
 _refln_F_squared_meas 
 _refln_F_squared_sigma 
 _refln_observed_status 
   1   0   0      131.73      141.56      3.06 o 
   2   0   0        2.26        8.49      0.43 o 
   3   0   0     2377.20     2434.12     34.86 o 
   4   0   0     1709.58     2029.44     29.30 o 
   5   0   0        0.23        4.49      0.82 o 
   6   0   0       69.60       73.33      3.06 o 
   7   0   0      399.41      459.82     11.64 o 
   8   0   0       72.52       60.87      3.06 o 
   9   0   0       95.05       74.56      3.88 o 
  10   0   0        6.25       11.64      1.84 o 
  11   0   0      112.54       97.85      4.90 o 
  12   0   0        0.10       -1.43      1.43 o 
  13   0   0       74.45      101.32      5.52 o 
   1   1   0       85.75       96.64      1.59 o 
   2   1   0     1734.31     1723.08     28.22 o 
   3   1   0       90.12      111.03      1.68 o 
   4   1   0        0.20        2.67      0.30 o 
   5   1   0       97.95      165.50      3.88 o 
   6   1   0       28.36       61.78      5.52 o 
   7   1   0       15.35       20.29      2.86 o 
   8   1   0      124.32      106.67      6.03 o 
   9   1   0      121.07       95.88      3.78 o 
  10   1   0       59.32       52.84      2.66 o 
  11   1   0       32.22       26.47      1.88 o 
  12   1   0      105.65      105.93      3.76 o 
  13   1   0        0.00       -0.74      1.51 o 
   0   2   0     6970.67     6686.73     76.65 o 
   1   2   0     1604.34     1752.17     12.27 o 
   2   2   0        1.92        4.51      0.25 o 
   3   2   0        2.01        0.26      0.17 o 
   4   2   0     1625.79     1767.97     21.01 o 
   5   2   0     1782.79     1955.06     23.33 o 
   6   2   0        0.30        1.26      0.38 o 
   7   2   0        5.32        4.61      0.92 o 
   8   2   0      467.19      463.54      8.52 o 
   9   2   0      244.93      225.42      5.20 o 
  10   2   0       30.15       27.18      1.88 o 
  11   2   0      135.56      137.68      4.19 o 
  12   2   0       20.57       16.68      1.41 o 
  13   2   0        0.30        0.89      0.99 o 
   1   3   0     6696.27     6737.68     48.16 o 
   2   3   0       27.59       15.94      0.43 o 
   3   3   0     1536.18     1575.21     12.27 o 
   4   3   0       10.26       10.55      0.42 o 
   5   3   0      177.64      205.66      3.10 o 
   6   3   0        3.62        3.20      1.62 o 
   7   3   0       20.03       17.83      1.22 o 
   8   3   0        0.13        0.59      0.78 o 
   9   3   0      197.63      182.94      4.55 o 
  10   3   0       19.18       15.63      1.18 o 
  11   3   0       74.60       70.78      2.35 o 
  12   3   0       62.08       66.70      3.42 o 
  13   3   0       17.83       19.98      1.32 o 
   0   4   0     1953.50     1775.47     18.23 o 
   1   4   0       17.41        9.32      0.27 o 
   2   4   0       60.00       84.87      0.78 o 
   3   4   0      739.82      794.18      6.93 o 
   4   4   0       10.12        5.97      0.25 o 
   5   4   0      194.73      230.63      2.42 o 
   6   4   0      581.09      566.61      4.82 o 
   7   4   0        9.98        5.29      0.61 o 
   8   4   0       72.90       64.79      1.73 o 
   9   4   0       99.20       85.73      2.11 o 
  10   4   0       29.63       36.26      1.48 o 
  11   4   0       14.97       13.21      1.39 o 
  12   4   0        5.77       10.27      1.07 o 
  13   4   0        7.68       10.96      1.37 o 
   1   5   0     1127.38     1218.83      9.96 o 
   2   5   0      242.28      267.46      2.16 o 
   3   5   0       74.61       63.71      0.82 o 
   4   5   0      451.62      457.53      4.15 o 
   5   5   0      647.25      615.04      6.00 o 
   6   5   0      167.75      177.79      2.26 o 
   7   5   0      274.78      258.05      3.78 o 
   8   5   0     1240.46     1229.84     13.73 o 
   9   5   0        0.32        1.57      1.15 o 
  10   5   0        5.16        5.26      0.84 o 
  11   5   0        2.55        1.55      0.74 o 
  12   5   0       21.23       28.62      1.53 o 
   0   6   0      408.51      459.98      5.86 o 
   1   6   0      522.73      519.57      4.08 o 
   2   6   0      138.64      168.05      1.54 o 
   3   6   0      366.76      397.20      3.53 o 
   4   6   0     3325.23     3292.84     26.78 o 
   5   6   0      186.27      196.99      2.48 o 
   6   6   0       13.30       10.13      0.76 o 
   7   6   0     1513.62     1443.17     15.82 o 
   8   6   0       14.53       10.59      0.94 o 
   9   6   0       20.66       21.88      1.17 o 
  10   6   0       66.80       70.97      2.06 o 
  11   6   0       36.79       31.47      1.50 o 
  12   6   0        0.99        1.85      1.05 o 
   1   7   0      566.63      621.42      5.13 o 
   2   7   0        0.14        0.40      0.22 o 
   3   7   0      160.13      159.50      1.79 o 
   4   7   0       30.38       31.49      0.77 o 
   5   7   0       29.87       33.80      1.02 o 
   6   7   0       82.81       77.00      1.81 o 
   7   7   0      449.93      441.45      5.82 o 
   8   7   0       29.67       29.10      1.33 o 
   9   7   0       23.36       21.38      1.17 o 
  10   7   0      154.68      159.74      3.73 o 
  11   7   0       35.76       34.51      3.03 o 
  12   7   0        4.36        8.07      1.66 o 
   0   8   0       37.39       38.02      1.10 o 
   1   8   0      235.43      211.87      2.24 o 
   2   8   0       10.24        8.42      0.41 o 
   3   8   0      481.02      509.87      4.89 o 
   4   8   0       22.03       17.72      0.82 o 
   5   8   0        9.96       11.56      1.13 o 
   6   8   0       39.51       40.53      1.57 o 
   7   8   0       74.61       66.39      2.09 o 
   8   8   0      193.58      192.18      3.42 o 
   9   8   0       42.84       50.71      2.30 o 
  10   8   0       70.90       78.06      4.66 o 
  11   8   0        1.62        0.20      0.98 o 
   1   9   0        1.92        3.10      0.36 o 
   2   9   0       16.26       17.24      0.65 o 
   3   9   0       27.89       33.08      0.85 o 
   4   9   0      128.76      112.44      2.07 o 
   5   9   0      162.52      149.85      3.10 o 
   6   9   0      150.97      166.56      3.38 o 
   7   9   0        0.02       -0.33      0.78 o 
   8   9   0       77.03       84.13      3.10 o 
   9   9   0       37.37       40.79      1.96 o 
  10   9   0       38.19       48.00      2.20 o 
  11   9   0       11.91       12.75      1.86 o 
   0  10   0       68.34       64.39      3.19 o 
   1  10   0        7.71        5.22      0.51 o 
   2  10   0      229.33      223.31      2.67 o 
   3  10   0       12.82        8.46      0.62 o 
   4  10   0       66.49       73.98      2.30 o 
   5  10   0        1.73        1.56      0.79 o 
   6  10   0        5.01        3.98      0.90 o 
   7  10   0       15.69       15.65      2.55 o 
   8  10   0      119.72      141.17      5.72 o 
   9  10   0       17.04       18.64      1.95 o 
  10  10   0       38.53       46.78      3.88 o 
   1  11   0        0.02       -0.34      0.48 o 
   2  11   0       14.55       14.39      0.89 o 
   3  11   0       25.78       20.26      0.89 o 
   4  11   0        1.69        3.80      0.76 o 
   5  11   0        0.11       -0.63      1.08 o 
   6  11   0       44.52       43.38      2.52 o 
   7  11   0       45.34       59.33      2.81 o 
   8  11   0      111.58      144.29      4.62 o 
   9  11   0        4.49        5.16      1.66 o 
   0  12   0       42.84       53.52      3.27 o 
   1  12   0       22.53       21.72      1.66 o 
   2  12   0      307.06      295.72      5.15 o 
   3  12   0       48.79       45.99      1.81 o 
   4  12   0       15.12       11.02      2.35 o 
   5  12   0        0.21        0.28      1.22 o 
   6  12   0        4.90        6.84      1.44 o 
   7  12   0       10.19        8.05      1.66 o 
   8  12   0       24.58       29.07      2.38 o 
   1  13   0       29.08       27.09      1.88 o 
   2  13   0        0.05        1.25      1.40 o 
   3  13   0      155.74      143.99      4.33 o 
   4  13   0       94.21       82.56      3.31 o 
   5  13   0       25.32       36.81      2.46 o 
   6  13   0        0.09       -2.35      2.35 o 
   7  13   0       16.67       15.92      2.09 o 
   0  14   0       76.65       82.73      4.70 o 
   1  14   0       11.18        9.81      2.25 o 
   2  14   0       73.90       80.08      4.70 o 
   3  14   0      142.68      146.88      4.47 o 
   4  14   0        0.82       -1.37      1.37 o 
   5  14   0       25.21       33.88      2.52 o 
   6  14   0       13.52       14.83      2.01 o 
   1  15   0        0.00       -0.82      1.84 o 
   2  15   0       12.22       14.09      2.66 o 
   3  15   0       19.46       25.53      3.47 o 
   4  15   0       26.18       31.78      2.52 o 
 -13   1   1        7.12        6.69      1.55 o 
 -12   1   1       11.16       11.95      1.18 o 
 -11   1   1       31.01       21.78      1.73 o 
 -10   1   1       10.99       10.42      1.30 o 
  -9   1   1      139.85      141.23      3.76 o 
  -8   1   1       40.44       35.21      1.32 o 
  -7   1   1        0.01        0.72      0.38 o 
  -6   1   1       13.54       11.07      0.55 o 
  -5   1   1     1695.32     1893.04     19.47 o 
  -4   1   1     1084.24     1054.84     11.00 o 
  -3   1   1     2840.83     2760.34     24.70 o 
  -2   1   1     2500.15     2388.74     21.58 o 
  -1   1   1     3593.63     3628.95     29.87 o 
   0   1   1     9401.75     9316.12    111.69 o 
   1   1   1     6290.08     6112.84     57.71 o 
   2   1   1     3891.13     4255.58     54.61 o 
   3   1   1      434.45      470.24      7.66 o 
   4   1   1     1918.43     2011.80     29.90 o 
   5   1   1     2279.49     2600.10     38.57 o 
   6   1   1      148.52      156.37      3.61 o 
   7   1   1      120.42      125.63      3.32 o 
   8   1   1        1.41       -0.20      1.02 o 
   9   1   1      158.64      130.72      7.97 o 
  10   1   1      157.28      136.07      4.04 o 
  11   1   1        0.79        0.92      1.53 o 
  12   1   1        5.42        2.62      1.22 o 
  13   1   1       21.64       31.94      2.38 o 
 -13   2   1       46.69       49.88      1.83 o 
 -12   2   1        5.79       11.67      1.22 o 
 -11   2   1       45.82       37.91      1.73 o 
 -10   2   1      319.48      275.38      4.81 o 
  -9   2   1       40.05       35.19      1.49 o 
  -8   2   1      507.65      481.42      6.78 o 
  -7   2   1      134.97      124.71      2.37 o 
  -6   2   1      701.46      681.28      8.75 o 
  -5   2   1      473.14      529.59      5.25 o 
  -4   2   1        4.74        4.69      0.27 o 
  -3   2   1       82.24      115.72      1.25 o 
  -2   2   1     2827.07     2840.33     21.38 o 
  -1   2   1     3712.76     3857.41     25.25 o 
   0   2   1      328.27      338.39      2.35 o 
   1   2   1       38.66       38.11      0.54 o 
   2   2   1      110.22      100.85      1.35 o 
   3   2   1      705.07      812.71     10.05 o 
   4   2   1      546.56      544.34      8.96 o 
   5   2   1      578.15      607.51     14.09 o 
   6   2   1      393.51      399.95      7.22 o 
   7   2   1        8.73       15.83      1.16 o 
   8   2   1        6.31        2.76      0.92 o 
   9   2   1        0.08       -0.46      1.74 o 
  10   2   1      164.65      148.59      5.21 o 
  11   2   1      135.33      150.22      5.21 o 
  12   2   1        3.76        2.98      1.43 o 
  13   2   1       32.24       37.28      2.60 o 
 -13   3   1        1.07        3.07      0.86 o 
 -12   3   1        7.97        7.36      0.91 o 
 -11   3   1        0.54        0.55      0.67 o 
 -10   3   1      180.21      167.69      3.72 o 
  -9   3   1      216.76      216.04      3.44 o 
  -8   3   1        9.08       14.58      0.75 o 
  -7   3   1        6.97        6.85      0.47 o 
  -6   3   1      273.32      257.41      2.98 o 
  -5   3   1       22.55       22.38      0.63 o 
  -4   3   1      124.26      160.39      2.08 o 
  -3   3   1      648.54      675.62      5.69 o 
  -2   3   1      911.79      943.14      6.96 o 
  -1   3   1     1334.72     1340.18      8.14 o 
   0   3   1     1993.07     1936.91     14.94 o 
   1   3   1      147.67      144.58      1.30 o 
   2   3   1       33.61       51.36      0.64 o 
   3   3   1      184.83      171.35      2.19 o 
   4   3   1      431.08      406.95      4.66 o 
   5   3   1      545.13      527.55      5.96 o 
   6   3   1        9.29       15.55      0.65 o 
   7   3   1      200.26      200.37      4.48 o 
   8   3   1      265.22      245.63      5.49 o 
   9   3   1      282.94      243.86      6.33 o 
  10   3   1       10.59        9.10      1.44 o 
  11   3   1       30.38       32.81      2.17 o 
  12   3   1        3.29        6.95      1.14 o 
  13   3   1       47.71       58.91      3.10 o 
 -13   4   1        1.85        3.91      1.53 o 
 -12   4   1        0.12        0.15      0.68 o 
 -11   4   1       34.09       27.26      1.53 o 
 -10   4   1        2.37        3.12      0.71 o 
  -9   4   1      357.16      340.99      4.78 o 
  -8   4   1      140.26      133.21      2.42 o 
  -7   4   1        4.06        4.33      0.45 o 
  -6   4   1       88.37       92.87      1.47 o 
  -5   4   1        0.34        2.75      0.23 o 
  -4   4   1      280.08      353.51      3.06 o 
  -3   4   1      726.59      741.84      5.73 o 
  -2   4   1     3540.60     3618.95     25.99 o 
  -1   4   1      375.93      354.07      2.69 o 
   0   4   1        3.55        2.96      0.18 o 
   1   4   1     4181.27     4430.20     30.71 o 
   2   4   1      836.33      862.31      6.08 o 
   3   4   1      226.67      214.89      2.23 o 
   4   4   1       96.83      112.71      1.54 o 
   5   4   1       25.92       26.38      0.80 o 
   6   4   1        0.67        0.70      0.38 o 
   7   4   1     1135.13     1153.39     18.49 o 
   8   4   1      243.55      240.23     12.36 o 
   9   4   1      230.16      212.80      4.08 o 
  10   4   1       97.65       96.72      5.51 o 
  11   4   1       92.07       90.47      2.73 o 
  12   4   1        3.24        5.21      0.97 o 
 -13   5   1        5.85        8.90      1.66 o 
 -12   5   1        6.47        3.41      1.05 o 
 -11   5   1       38.42       40.43      1.60 o 
 -10   5   1        0.47        0.17      0.63 o 
  -9   5   1      634.16      612.30      7.63 o 
  -8   5   1       34.24       38.88      1.38 o 
  -7   5   1      331.79      322.78      4.39 o 
  -6   5   1        6.06        9.76      0.69 o 
  -5   5   1     1222.99     1328.32     11.11 o 
  -4   5   1       92.81       70.39      0.98 o 
  -3   5   1       11.11        7.00      0.29 o 
  -2   5   1       28.84       33.32      0.50 o 
  -1   5   1      176.82      196.19      1.62 o 
   0   5   1        1.79        1.36      0.18 o 
   1   5   1      659.45      789.36      6.15 o 
   2   5   1      286.51      349.25      2.60 o 
   3   5   1      390.89      412.43      3.58 o 
   4   5   1      651.62      678.52      6.62 o 
   5   5   1       28.92       29.86      0.80 o 
   6   5   1       28.12       24.02      1.11 o 
   7   5   1      267.41      254.60      3.82 o 
   8   5   1        7.99        5.77      0.84 o 
   9   5   1      137.69      135.59      2.73 o 
  10   5   1       40.82       48.99      1.73 o 
  11   5   1        4.33        3.58      0.83 o 
  12   5   1        0.13       -0.74      0.74 o 
 -12   6   1        7.77        6.22      1.38 o 
 -11   6   1       13.78       15.58      1.37 o 
 -10   6   1       60.79       66.16      1.94 o 
  -9   6   1       36.60       42.57      1.68 o 
  -8   6   1      101.69      109.69      2.32 o 
  -7   6   1     1344.42     1334.99     14.67 o 
  -6   6   1      120.39      128.87      2.30 o 
  -5   6   1      276.57      254.66      2.63 o 
  -4   6   1      813.05      796.57      7.51 o 
  -3   6   1        0.77        9.87      0.38 o 
  -2   6   1      235.84      212.23      1.77 o 
  -1   6   1       51.16       63.46      0.83 o 
   0   6   1      134.94      119.93      1.25 o 
   1   6   1       37.02       51.52      0.80 o 
   2   6   1     1197.15     1337.58     10.72 o 
   3   6   1      189.64      217.47      1.91 o 
   4   6   1       78.09       71.84      1.26 o 
   5   6   1        6.21       10.43      0.55 o 
   6   6   1      152.89      155.36      2.70 o 
   7   6   1       26.36       18.07      1.04 o 
   8   6   1       61.31       53.00      2.30 o 
   9   6   1        2.75        4.26      0.79 o 
  10   6   1       58.98       65.39      2.18 o 
  11   6   1        0.67        1.61      0.81 o 
  12   6   1       53.15       61.46      2.55 o 
 -12   7   1       51.61       61.97      3.10 o 
 -11   7   1        2.54        1.94      1.02 o 
 -10   7   1       61.58       59.59      2.39 o 
  -9   7   1       44.84       55.75      2.08 o 
  -8   7   1      222.94      236.76      3.77 o 
  -7   7   1      846.69      826.60      9.67 o 
  -6   7   1        0.00       -0.58      0.62 o 
  -5   7   1       36.66       44.47      1.16 o 
  -4   7   1       71.09       67.75      1.18 o 
  -3   7   1      929.08      946.05      7.89 o 
  -2   7   1      401.78      441.29      3.65 o 
  -1   7   1      463.36      539.52      4.31 o 
   0   7   1      454.86      427.88      3.80 o 
   1   7   1       42.97       44.89      0.77 o 
   2   7   1     1125.31     1184.35     10.10 o 
   3   7   1      184.81      211.97      2.03 o 
   4   7   1       99.65      107.49      1.69 o 
   5   7   1       55.14       57.89      2.42 o 
   6   7   1      186.07      204.53      3.29 o 
   7   7   1       15.40       15.04      0.99 o 
   8   7   1       35.52       41.72      2.48 o 
   9   7   1       86.51       91.52      2.32 o 
  10   7   1      134.34      133.14      2.98 o 
  11   7   1       17.25       18.28      1.52 o 
 -12   8   1        4.15        4.54      1.51 o 
 -11   8   1       19.30       21.90      1.65 o 
 -10   8   1       59.03       60.61      3.63 o 
  -9   8   1        4.91        3.95      0.98 o 
  -8   8   1        4.00        5.61      2.96 o 
  -7   8   1       42.17       30.39      1.49 o 
  -6   8   1      124.54      127.36      2.83 o 
  -5   8   1       91.97       97.20      2.40 o 
  -4   8   1       33.36       26.89      0.78 o 
  -3   8   1        0.61        2.84      0.34 o 
  -2   8   1       12.01        6.92      0.37 o 
  -1   8   1      456.28      455.98      3.98 o 
   0   8   1       32.59       31.18      0.69 o 
   1   8   1        1.73        0.70      0.28 o 
   2   8   1        6.11        6.25      0.40 o 
   3   8   1        0.10        0.36      0.33 o 
   4   8   1       52.91       48.44      1.31 o 
   5   8   1      149.33      126.17      2.42 o 
   6   8   1        1.93        2.54      0.66 o 
   7   8   1      100.81       99.41      2.30 o 
   8   8   1        0.34       -0.03      0.68 o 
   9   8   1        8.05        5.68      0.92 o 
  10   8   1        6.76        9.46      2.04 o 
  11   8   1        9.56       13.80      1.80 o 
 -11   9   1        0.59       -1.84      1.84 o 
 -10   9   1       21.44       24.23      2.17 o 
  -9   9   1       49.02       48.48      2.60 o 
  -8   9   1       45.66       46.02      2.44 o 
  -7   9   1      166.18      169.71      4.40 o 
  -6   9   1       42.94       41.59      2.09 o 
  -5   9   1        1.96        4.63      1.86 o 
  -4   9   1       60.16       66.31      1.56 o 
  -3   9   1      472.04      473.20      4.67 o 
  -2   9   1      180.75      181.95      2.11 o 
  -1   9   1       47.62       50.16      1.46 o 
   0   9   1       43.45       45.82      0.88 o 
   1   9   1      197.79      199.55      2.49 o 
   2   9   1      284.86      301.85      3.64 o 
   3   9   1      138.23      131.42      2.04 o 
   4   9   1       70.18       59.94      1.51 o 
   5   9   1       13.85        9.81      0.98 o 
   6   9   1       83.51       73.32      2.45 o 
   7   9   1      138.06      151.58      2.99 o 
   8   9   1        0.00       -0.38      0.67 o 
   9   9   1        0.21       -0.13      0.86 o 
  10   9   1        3.68        5.20      1.22 o 
 -10  10   1        2.90        2.35      1.44 o 
  -9  10   1        4.73        6.53      1.59 o 
  -8  10   1        1.37        2.22      1.28 o 
  -7  10   1       18.05       21.46      1.88 o 
  -6  10   1      107.20      106.38      3.46 o 
  -5  10   1      211.27      205.64      4.90 o 
  -4  10   1        3.05        3.97      0.62 o 
  -3  10   1      155.73      140.05      1.96 o 
  -2  10   1        8.01        7.65      0.50 o 
  -1  10   1       89.25       94.92      1.58 o 
   0  10   1        2.06        2.48      0.42 o 
   1  10   1       17.53       17.40      0.79 o 
   2  10   1      274.84      302.14      3.74 o 
   3  10   1       24.22       18.17      1.04 o 
   4  10   1      112.76      108.69      2.36 o 
   5  10   1       19.13       18.97      1.24 o 
   6  10   1        2.94        3.58      0.90 o 
   7  10   1       44.61       39.46      1.91 o 
   8  10   1        0.00       -0.41      1.22 o 
   9  10   1       55.91       65.47      3.10 o 
  10  10   1        0.30       -1.84      1.84 o 
 -10  11   1       11.07       10.01      2.86 o 
  -9  11   1       61.27       66.20      3.31 o 
  -8  11   1      305.84      333.55      8.38 o 
  -7  11   1       98.15      104.94      3.98 o 
  -6  11   1       12.61        8.99      1.59 o 
  -5  11   1        0.06       -0.98      0.98 o 
  -4  11   1        0.63       -0.43      0.80 o 
  -3  11   1       11.85        9.99      0.73 o 
  -2  11   1      133.31      131.97      2.14 o 
  -1  11   1       74.64       76.14      1.67 o 
   0  11   1       19.26       20.08      0.96 o 
   1  11   1      109.19      101.32      2.06 o 
   2  11   1       33.60       28.40      1.18 o 
   3  11   1       19.69       16.00      1.25 o 
   4  11   1        5.87        4.05      1.10 o 
   5  11   1       23.88       19.32      1.37 o 
   6  11   1      173.48      183.88      5.16 o 
   7  11   1      152.19      165.87     10.83 o 
   8  11   1       52.86       55.71      2.96 o 
   9  11   1        1.66        2.45      2.25 o 
  -9  12   1       82.08       90.29      5.72 o 
  -8  12   1        4.62        4.45      1.66 o 
  -7  12   1        0.00        1.63      1.30 o 
  -6  12   1      128.94      138.22      4.33 o 
  -5  12   1       33.77       30.51      2.24 o 
  -4  12   1       37.70       33.36      2.15 o 
  -3  12   1        4.78        3.65      0.98 o 
  -2  12   1      145.26      149.56      3.33 o 
  -1  12   1       81.41       89.06      2.50 o 
   0  12   1       19.28       17.88      1.59 o 
   1  12   1       35.48       36.67      1.64 o 
   2  12   1        0.15        0.48      1.22 o 
   3  12   1       71.63       69.59      2.02 o 
   4  12   1        8.33        8.78      1.14 o 
   5  12   1       23.25       24.12      2.76 o 
   6  12   1        5.10        3.09      1.53 o 
   7  12   1       22.40       24.80      2.17 o 
   8  12   1        1.40        4.80      1.73 o 
  -8  13   1        3.36        0.00      2.04 o 
  -7  13   1       31.85       30.22      2.38 o 
  -6  13   1        2.97        3.80      1.51 o 
  -5  13   1       25.17       28.17      2.09 o 
  -4  13   1        0.01       -0.31      1.30 o 
  -3  13   1        7.39        7.69      3.68 o 
  -2  13   1      189.98      201.00      7.35 o 
  -1  13   1       21.36       20.36      1.66 o 
   0  13   1        1.37        0.00      1.01 o 
   1  13   1      121.77      127.27      3.90 o 
   2  13   1        2.49        1.20      0.93 o 
   3  13   1      284.38      282.85      5.19 o 
   4  13   1       16.71       20.58      1.95 o 
   5  13   1        2.19        4.90      1.44 o 
   6  13   1        3.63        0.94      1.42 o 
   7  13   1        0.02        0.71      1.37 o 
  -6  14   1        8.32        7.49      1.80 o 
  -5  14   1        0.18       -0.10      1.44 o 
  -4  14   1        4.69        6.27      1.66 o 
  -3  14   1        2.14        1.41      1.63 o 
  -2  14   1       19.64       19.00      2.66 o 
  -1  14   1       42.88       47.80      3.68 o 
   0  14   1       13.60       14.13      1.57 o 
   1  14   1        0.90       -0.41      1.16 o 
   2  14   1        1.01        0.82      1.84 o 
   3  14   1      116.83      123.94      4.11 o 
   4  14   1        2.71        3.15      1.51 o 
   5  14   1       64.41       67.54      4.90 o 
   6  14   1        1.11        0.51      1.59 o 
  -4  15   1        2.29        4.75      1.66 o 
  -3  15   1        0.16        2.04      2.04 o 
  -2  15   1       32.62       30.85      3.27 o 
  -1  15   1        5.45        5.11      2.04 o 
   0  15   1        0.20        0.00      1.63 o 
   1  15   1        2.17        3.88      1.84 o 
   3  15   1       78.99       93.15      5.52 o 
   4  15   1       68.51       65.37      4.90 o 
 -14   0   2       90.70      114.54      3.21 o 
 -13   0   2        2.90        5.90      1.84 o 
 -12   0   2      160.82      153.57      4.18 o 
 -11   0   2     1068.40     1007.10     16.15 o 
 -10   0   2      623.04      586.47     14.71 o 
  -9   0   2      463.18      434.80      7.80 o 
  -8   0   2      184.80      175.00      3.83 o 
  -7   0   2       45.97       50.15      2.25 o 
  -6   0   2      152.21      167.77      3.39 o 
  -5   0   2     1647.86     1773.13     25.84 o 
  -4   0   2     2895.45     2750.79     31.70 o 
  -3   0   2     2363.96     2352.67     23.63 o 
  -2   0   2     3736.03     4065.71     53.70 o 
  -1   0   2     9105.33     8485.58    109.41 o 
   0   0   2      109.57       82.06      1.18 o 
   1   0   2       24.38       35.05      0.97 o 
   2   0   2      307.12      357.56      6.31 o 
   3   0   2      373.06      402.84      5.92 o 
   4   0   2      662.14      645.76     12.66 o 
   5   0   2       46.54       34.52      2.04 o 
   6   0   2       31.40       29.42      2.04 o 
   7   0   2      213.78      212.44      6.74 o 
   8   0   2      170.44      169.96      6.13 o 
   9   0   2      409.72      342.36     10.21 o 
  10   0   2       15.51       15.93      2.45 o 
  11   0   2        1.64       -0.41      1.23 o 
  12   0   2       18.31       19.20      2.86 o 
 -14   1   2        3.29        4.56      0.99 o 
 -13   1   2        4.53        5.45      0.78 o 
 -12   1   2        6.22        3.57      0.86 o 
 -11   1   2        5.09        3.84      0.86 o 
 -10   1   2       58.06       51.01      1.55 o 
  -9   1   2        0.53        0.39      0.50 o 
  -8   1   2       55.32       56.62      1.24 o 
  -7   1   2      184.19      179.72      2.33 o 
  -6   1   2     1362.63     1525.98     14.13 o 
  -5   1   2      292.77      259.43      3.14 o 
  -4   1   2      394.21      404.36      3.65 o 
  -3   1   2        6.80        3.40      0.18 o 
  -2   1   2     1718.39     1724.79     15.45 o 
  -1   1   2     1795.74     1883.66     14.58 o 
   0   1   2       52.57       38.29      0.49 o 
   1   1   2    13775.19    13044.46    106.71 o 
   2   1   2      222.90      175.31      1.88 o 
   3   1   2      376.26      302.69      3.54 o 
   4   1   2      175.67      181.54      2.30 o 
   5   1   2       13.93       12.25      0.68 o 
   6   1   2      153.47      174.38      4.04 o 
   7   1   2       88.11       71.97      3.37 o 
   8   1   2       29.62       35.38      3.06 o 
   9   1   2       10.79       12.11      1.44 o 
  10   1   2       79.94       76.91      3.18 o 
  11   1   2        1.87        1.43      1.84 o 
  12   1   2       15.51       17.84      2.55 o 
 -14   2   2        0.16        0.71      1.16 o 
 -13   2   2        1.34        1.25      0.79 o 
 -12   2   2        7.91        5.10      0.81 o 
 -11   2   2        8.33        8.40      0.84 o 
 -10   2   2        0.34       -0.34      0.53 o 
  -9   2   2      103.99       94.01      1.73 o 
  -8   2   2        3.93        6.03      0.66 o 
  -7   2   2      795.03      900.40      8.04 o 
  -6   2   2       15.31        8.98      0.42 o 
  -5   2   2      137.81      148.93      2.09 o 
  -4   2   2       15.52       12.74      0.43 o 
  -3   2   2      326.51      291.27      2.92 o 
  -2   2   2     1419.27     1447.63     13.27 o 
  -1   2   2     1422.09     1564.71     10.65 o 
   0   2   2    17273.25    16820.36    126.18 o 
   1   2   2     9082.76     8993.09     70.24 o 
   2   2   2       56.92       49.93      0.60 o 
   3   2   2      680.61      726.00      7.69 o 
   4   2   2      411.49      473.90      5.39 o 
   5   2   2       12.26       17.07      0.48 o 
   6   2   2       56.36       58.35      1.19 o 
   7   2   2        9.20        6.45      1.01 o 
   8   2   2        0.00        0.41      0.78 o 
   9   2   2       12.62       10.41      1.43 o 
  10   2   2       47.24       38.06      2.24 o 
  11   2   2      124.62      124.80      4.11 o 
  12   2   2       10.15       15.10      1.88 o 
 -13   3   2        0.15        0.25      0.84 o 
 -12   3   2      104.89      114.29      2.60 o 
 -11   3   2       45.16       42.47      1.50 o 
 -10   3   2       15.78       20.04      1.07 o 
  -9   3   2        0.10       -0.26      0.51 o 
  -8   3   2        4.13        4.09      0.49 o 
  -7   3   2        2.78        4.94      0.43 o 
  -6   3   2      837.16      883.00      7.82 o 
  -5   3   2      596.32      651.25      5.85 o 
  -4   3   2      162.00      144.90      1.91 o 
  -3   3   2      143.93      107.57      1.34 o 
  -2   3   2     4252.87     4242.18     29.82 o 
  -1   3   2     6482.57     6566.00     40.80 o 
   0   3   2      115.12      153.37      1.39 o 
   1   3   2     1959.67     1912.95     14.93 o 
   2   3   2     1480.10     1452.65     12.45 o 
   3   3   2       83.83       75.32      1.24 o 
   4   3   2      755.90      817.22      8.97 o 
   5   3   2      123.12      106.22      1.88 o 
   6   3   2      115.92      104.59      1.90 o 
   7   3   2      129.09      114.71      3.32 o 
   8   3   2       55.41       48.84      2.31 o 
   9   3   2       18.86       21.49      1.74 o 
  10   3   2        5.38        6.52      2.04 o 
  11   3   2       29.15       25.49      3.57 o 
  12   3   2        0.33       -0.51      1.16 o 
 -13   4   2        1.57        0.55      0.84 o 
 -12   4   2        0.49       -0.46      0.78 o 
 -11   4   2       66.02       66.83      1.91 o 
 -10   4   2       13.62       12.23      0.97 o 
  -9   4   2       32.10       31.43      1.27 o 
  -8   4   2        7.79        3.69      0.51 o 
  -7   4   2      730.35      728.70      7.35 o 
  -6   4   2        0.84        0.59      0.28 o 
  -5   4   2      134.82      107.67      1.36 o 
  -4   4   2      455.67      510.83      4.27 o 
  -3   4   2       59.14       88.52      1.07 o 
  -2   4   2      418.49      420.00      2.84 o 
  -1   4   2      371.62      390.77      2.81 o 
   0   4   2     1029.11     1062.10      7.90 o 
   1   4   2       92.47       88.53      0.91 o 
   2   4   2       10.79       26.61      0.86 o 
   3   4   2      181.64      229.87      2.97 o 
   4   4   2       22.36       26.51      0.88 o 
   5   4   2      110.17      121.36      2.17 o 
   6   4   2      710.36      734.22     12.46 o 
   7   4   2      949.89      908.68     15.17 o 
   8   4   2       63.38       57.93      2.66 o 
   9   4   2       47.83       36.58      2.17 o 
  10   4   2        3.78        2.86      1.16 o 
  11   4   2       18.23       21.54      1.56 o 
  12   4   2        4.66       -0.90      1.23 o 
 -13   5   2       14.06       15.05      1.77 o 
 -12   5   2       16.44       11.96      1.25 o 
 -11   5   2       58.48       53.81      2.08 o 
 -10   5   2        4.45        2.16      0.74 o 
  -9   5   2      269.85      274.81      4.84 o 
  -8   5   2       30.71       25.48      1.13 o 
  -7   5   2       33.54       35.69      1.23 o 
  -6   5   2      159.33      200.52      2.50 o 
  -5   5   2       73.38       71.29      1.10 o 
  -4   5   2        0.42        1.59      0.47 o 
  -3   5   2      944.44      999.14      8.09 o 
  -2   5   2       59.80       46.01      0.65 o 
  -1   5   2     1097.79     1165.14      7.61 o 
   0   5   2      406.06      425.90      3.36 o 
   1   5   2     2807.02     3070.21     21.44 o 
   2   5   2      273.31      278.72      2.32 o 
   3   5   2       11.69       12.47      0.54 o 
   4   5   2       50.76       70.11      1.23 o 
   5   5   2       90.64       98.12      1.69 o 
   6   5   2        2.90        3.16      0.66 o 
   7   5   2      278.69      238.83      4.58 o 
   8   5   2      220.08      206.59      4.03 o 
   9   5   2        9.56        8.40      1.02 o 
  10   5   2       17.47       14.85      1.29 o 
  11   5   2       44.70       51.69      1.88 o 
  12   5   2        3.13        4.09      1.18 o 
 -13   6   2        5.02        5.92      1.59 o 
 -12   6   2       27.71       31.39      1.85 o 
 -11   6   2       58.85       65.32      2.32 o 
 -10   6   2        0.01        0.66      0.81 o 
  -9   6   2      465.82      449.78      6.99 o 
  -8   6   2      445.85      436.00      6.55 o 
  -7   6   2     1016.88      987.58     11.13 o 
  -6   6   2       78.41       77.65      1.79 o 
  -5   6   2        0.78        1.26      0.29 o 
  -4   6   2      207.95      194.37      2.26 o 
  -3   6   2       44.93       35.78      0.70 o 
  -2   6   2      509.04      523.70      4.80 o 
  -1   6   2       28.81       33.63      0.52 o 
   0   6   2      105.79      127.05      1.30 o 
   1   6   2       44.57       37.92      0.70 o 
   2   6   2      278.57      349.22      3.12 o 
   3   6   2      306.94      313.59      2.86 o 
   4   6   2      534.99      560.28      5.70 o 
   5   6   2       19.75       21.66      0.86 o 
   6   6   2      456.73      425.82      5.56 o 
   7   6   2      251.13      247.76      3.82 o 
   8   6   2       55.80       53.57      2.03 o 
   9   6   2        0.75        1.67      0.81 o 
  10   6   2        0.66       -0.45      0.72 o 
  11   6   2       30.13       31.72      1.61 o 
 -12   7   2       10.61       10.67      1.37 o 
 -11   7   2        6.63        8.43      1.17 o 
 -10   7   2      209.18      204.11      4.24 o 
  -9   7   2      201.93      200.71      4.08 o 
  -8   7   2       17.25       17.40      2.76 o 
  -7   7   2      161.43      161.75      3.17 o 
  -6   7   2      443.17      418.77      6.12 o 
  -5   7   2      317.62      320.74      3.52 o 
  -4   7   2      172.78      197.97      2.60 o 
  -3   7   2        4.98        6.52      0.46 o 
  -2   7   2       15.56       13.84      0.48 o 
  -1   7   2      845.68      868.07      6.59 o 
   0   7   2      116.12      122.10      1.33 o 
   1   7   2       58.81       58.28      0.93 o 
   2   7   2       10.88       22.34      0.66 o 
   3   7   2      157.08      166.53      1.80 o 
   4   7   2       55.64       50.19      1.13 o 
   5   7   2       63.97       56.64      1.56 o 
   6   7   2      147.46      143.43      2.68 o 
   7   7   2        8.97        7.02      0.84 o 
   8   7   2       17.16       14.46      1.13 o 
   9   7   2        8.80        8.70      0.97 o 
  10   7   2        2.07        1.97      0.84 o 
  11   7   2       13.33       16.88      1.57 o 
 -12   8   2        1.32        1.84      2.04 o 
 -11   8   2       16.97       19.69      1.95 o 
 -10   8   2       53.93       52.69      2.74 o 
  -9   8   2       45.68       47.36      2.44 o 
  -8   8   2      115.78      107.61      3.46 o 
  -7   8   2       22.00       18.66      1.66 o 
  -6   8   2      472.71      455.79      8.44 o 
  -5   8   2       21.28       23.22      1.42 o 
  -4   8   2       44.52       44.23      1.00 o 
  -3   8   2       57.52       64.15      1.11 o 
  -2   8   2      953.60      971.58      7.86 o 
  -1   8   2      451.31      448.68      3.63 o 
   0   8   2      480.11      557.06      5.18 o 
   1   8   2      347.31      328.98      3.33 o 
   2   8   2       89.58       71.19      1.33 o 
   3   8   2      126.41      124.47      2.54 o 
   4   8   2        4.87        3.43      0.48 o 
   5   8   2      506.00      495.24      6.96 o 
   6   8   2      587.67      582.96      7.35 o 
   7   8   2      657.87      644.21      8.11 o 
   8   8   2       35.45       40.98      1.95 o 
   9   8   2       45.51       48.83      1.83 o 
  10   8   2       28.86       29.09      1.53 o 
  11   8   2        4.81        3.27      2.04 o 
 -11   9   2       33.46       41.84      2.52 o 
 -10   9   2       12.77       14.49      1.73 o 
  -9   9   2        0.36        1.14      1.43 o 
  -8   9   2       30.20       31.70      2.17 o 
  -7   9   2       82.67       90.31      4.29 o 
  -6   9   2        0.25        0.20      0.87 o 
  -5   9   2      324.85      299.03      6.21 o 
  -4   9   2       36.40       39.22      1.00 o 
  -3   9   2       33.47       28.36      0.79 o 
  -2   9   2      693.42      661.06      5.91 o 
  -1   9   2        1.34        0.63      0.30 o 
   0   9   2        5.14        5.80      0.40 o 
   1   9   2      111.68      107.98      1.80 o 
   2   9   2        3.26        2.97      0.49 o 
   3   9   2       95.74       98.08      1.89 o 
   4   9   2       98.97      106.25      2.45 o 
   5   9   2       11.44       15.28      1.29 o 
   6   9   2        1.84        0.96      0.68 o 
   7   9   2        0.46        2.24      0.78 o 
   8   9   2      236.94      271.66      4.49 o 
   9   9   2       11.00       16.36      1.29 o 
  10   9   2       94.05       93.53      3.83 o 
 -11  10   2       19.21       26.56      3.27 o 
 -10  10   2       10.96       13.53      2.45 o 
  -9  10   2       85.26       96.20      6.13 o 
  -8  10   2       31.46       27.24      2.09 o 
  -7  10   2       51.08       49.32      2.59 o 
  -6  10   2       15.10       16.45      1.66 o 
  -5  10   2       12.76        9.31      1.30 o 
  -4  10   2      116.59      119.51      2.16 o 
  -3  10   2        9.76       10.27      0.59 o 
  -2  10   2        1.13        1.57      0.40 o 
  -1  10   2      197.40      192.34      2.49 o 
   0  10   2       57.46       52.37      1.16 o 
   1  10   2       99.44       96.52      1.76 o 
   2  10   2      267.55      242.22      3.21 o 
   3  10   2       82.68       66.38      1.43 o 
   4  10   2        2.84        5.19      0.94 o 
   5  10   2       95.99      103.40      2.67 o 
   6  10   2       68.68       56.09      2.08 o 
   7  10   2      130.30      140.56      4.33 o 
   8  10   2       11.66       13.57      1.19 o 
   9  10   2      155.02      168.26      4.12 o 
 -10  11   2       21.02       20.84      3.06 o 
  -9  11   2       23.22       28.78      2.31 o 
  -8  11   2        4.42        3.64      1.51 o 
  -7  11   2       37.51       37.87      2.38 o 
  -6  11   2       25.30       21.04      2.35 o 
  -5  11   2      182.62      178.03      4.69 o 
  -4  11   2      357.77      329.66      6.07 o 
  -3  11   2      298.57      274.01      4.00 o 
  -2  11   2       74.93       61.92      1.62 o 
  -1  11   2      195.92      197.12      3.01 o 
   0  11   2        9.42        9.63      0.75 o 
   1  11   2        5.65        3.36      0.73 o 
   2  11   2       48.50       54.08      1.56 o 
   3  11   2       78.90       72.67      1.83 o 
   4  11   2      102.47       88.36      3.40 o 
   5  11   2        0.49       -0.59      0.81 o 
   6  11   2        3.88        2.68      0.98 o 
   7  11   2       16.71       22.81      1.89 o 
   8  11   2        3.24        1.94      1.53 o 
   9  11   2        3.77        6.74      2.45 o 
  -9  12   2        0.54        0.82      2.25 o 
  -8  12   2       54.28       62.20      3.18 o 
  -7  12   2        2.01        2.14      1.42 o 
  -6  12   2       27.81       25.94      2.09 o 
  -5  12   2       39.11       41.96      2.52 o 
  -4  12   2       19.64       21.18      1.51 o 
  -3  12   2       56.88       54.68      2.16 o 
  -2  12   2      165.85      164.55      4.22 o 
  -1  12   2       20.35       22.91      2.45 o 
   0  12   2        0.08       -0.71      0.71 o 
   1  12   2      156.44      151.97      3.25 o 
   2  12   2       25.73       23.83      1.42 o 
   3  12   2       15.83       14.74      1.25 o 
   4  12   2       11.82       13.01      1.31 o 
   5  12   2        7.31        5.45      1.29 o 
   6  12   2        4.08        4.09      1.94 o 
   7  12   2        0.21       -1.43      1.43 o 
   8  12   2        7.29       14.71      2.86 o 
  -8  13   2       73.10       84.57      5.72 o 
  -7  13   2        3.31        1.69      2.45 o 
  -6  13   2        2.97        3.52      1.51 o 
  -5  13   2        0.90       -0.05      1.37 o 
  -4  13   2       10.87       15.84      1.80 o 
  -3  13   2       11.00        8.22      1.42 o 
  -2  13   2      318.70      331.33     10.42 o 
  -1  13   2       37.48       36.07      3.98 o 
   0  13   2       45.74       47.09      2.38 o 
   1  13   2       21.97       21.93      1.80 o 
   2  13   2        5.68        5.40      1.37 o 
   3  13   2      102.90      109.87      3.02 o 
   4  13   2        4.64        5.57      1.18 o 
   5  13   2       25.66       27.05      2.15 o 
   6  13   2        4.26        2.91      1.51 o 
   7  13   2       18.69       20.21      2.24 o 
  -6  14   2        9.06        7.21      2.04 o 
  -5  14   2        5.81        4.49      1.59 o 
  -4  14   2        2.57        2.78      1.42 o 
  -3  14   2        2.10        1.23      1.84 o 
  -2  14   2       95.92       98.87      5.31 o 
  -1  14   2       33.14       29.62      3.06 o 
   0  14   2       47.50       53.27      2.59 o 
   1  14   2        4.14        4.12      1.22 o 
   2  14   2       59.04       55.04      4.09 o 
   3  14   2       57.72       56.38      2.88 o 
   4  14   2       20.01       11.64      2.86 o 
   5  14   2        1.81        4.77      1.66 o 
  -4  15   2        1.56        0.61      1.84 o 
  -3  15   2        1.98        2.45      2.04 o 
  -2  15   2        3.76        3.06      2.04 o 
  -1  15   2        2.05        2.04      1.84 o 
   0  15   2        1.72        3.06      1.84 o 
   1  15   2       13.37       11.42      1.66 o 
 -14   1   3       20.72       31.25      1.81 o 
 -13   1   3       23.35       23.84      1.15 o 
 -12   1   3       78.40       66.90      1.66 o 
 -11   1   3       18.02       21.03      0.96 o 
 -10   1   3      305.56      270.75      2.96 o 
  -9   1   3      213.73      182.02      2.69 o 
  -8   1   3       13.95       10.00      0.53 o 
  -7   1   3     1015.05     1018.29      8.95 o 
  -6   1   3      127.67      116.77      1.34 o 
  -5   1   3      243.94      265.26      2.39 o 
  -4   1   3       35.96       34.16      0.54 o 
  -3   1   3      689.91      765.67      7.54 o 
  -2   1   3     7091.39     6775.70     46.10 o 
  -1   1   3     1561.63     1532.42     12.17 o 
   0   1   3      130.71      170.84      1.60 o 
   1   1   3     1058.98     1000.90      7.73 o 
   2   1   3      620.50      595.24      5.12 o 
   3   1   3      163.32      152.39      1.96 o 
   4   1   3      372.21      436.20      6.63 o 
   5   1   3      387.86      383.33      5.15 o 
   6   1   3      182.85      187.78      4.33 o 
   7   1   3      420.73      395.68      7.66 o 
   8   1   3      639.67      532.56      9.97 o 
   9   1   3       23.99       16.18      1.59 o 
  10   1   3       41.89       44.14      2.52 o 
  11   1   3       52.25       52.02      2.81 o 
  12   1   3        4.00        4.29      1.44 o 
 -14   2   3       46.64       58.22      2.36 o 
 -13   2   3       31.27       33.95      1.76 o 
 -12   2   3        0.88        1.60      0.60 o 
 -11   2   3       79.49       83.43      2.68 o 
 -10   2   3      278.28      242.86      3.27 o 
  -9   2   3      194.08      203.75      2.57 o 
  -8   2   3      715.17      728.53      6.74 o 
  -7   2   3      420.09      417.12      4.08 o 
  -6   2   3      748.09      827.92      7.33 o 
  -5   2   3      659.87      699.62      6.18 o 
  -4   2   3     1478.99     1681.31     13.86 o 
  -3   2   3      150.83      141.38      1.31 o 
  -2   2   3      890.44      940.15      7.42 o 
  -1   2   3    20435.53    19565.67    249.28 o 
   0   2   3     8638.86     8814.81     69.63 o 
   1   2   3      602.92      691.04      5.89 o 
   2   2   3     1827.54     1898.17     14.86 o 
   3   2   3      434.43      424.48      4.32 o 
   4   2   3       16.49       18.53      0.54 o 
   5   2   3      187.46      191.71      2.99 o 
   6   2   3      105.25      111.07      3.27 o 
   7   2   3       23.60       36.62      1.95 o 
   8   2   3       43.51       40.21      2.24 o 
   9   2   3       16.42       17.48      1.59 o 
  10   2   3        0.68       -0.10      1.01 o 
  11   2   3        0.66       -0.92      1.01 o 
  12   2   3        0.24        1.41      4.49 o 
 -14   3   3       36.80       45.35      2.20 o 
 -13   3   3        1.37        2.38      1.03 o 
 -12   3   3       10.17       11.38      1.14 o 
 -11   3   3      104.45       97.03      2.19 o 
 -10   3   3        1.91        0.40      0.88 o 
  -9   3   3      844.94      795.91      7.44 o 
  -8   3   3      470.89      458.43      4.58 o 
  -7   3   3      207.92      235.74      2.60 o 
  -6   3   3      313.06      341.11      3.66 o 
  -5   3   3      908.43      917.79      7.99 o 
  -4   3   3      136.84      148.62      1.44 o 
  -3   3   3      110.26      112.79      1.29 o 
  -2   3   3     4525.91     4813.14     34.32 o 
  -1   3   3     2879.23     2788.95     20.50 o 
   0   3   3    12915.17    13449.74    101.29 o 
   1   3   3     1315.70     1421.60     11.79 o 
   2   3   3     3870.05     4276.06     33.21 o 
   3   3   3      101.20      122.08      1.86 o 
   4   3   3        0.98        0.00      0.24 o 
   5   3   3      346.08      386.75      6.71 o 
   6   3   3      434.94      470.03      8.59 o 
   7   3   3        1.41        1.79      0.93 o 
   8   3   3      253.84      255.58      5.92 o 
   9   3   3       80.06       66.16      2.86 o 
  10   3   3        0.34        0.00      1.16 o 
  11   3   3        5.89        5.68      2.25 o 
  12   3   3       48.68       54.86      3.10 o 
 -13   4   3        0.66        1.18      0.93 o 
 -12   4   3        2.26        1.33      0.94 o 
 -11   4   3      142.30      140.02      3.26 o 
 -10   4   3        4.78        4.41      0.70 o 
  -9   4   3       76.08       71.18      1.70 o 
  -8   4   3      581.70      573.35      6.07 o 
  -7   4   3        4.40        3.32      0.45 o 
  -6   4   3      232.73      212.44      2.39 o 
  -5   4   3      345.00      378.20      3.30 o 
  -4   4   3     3811.74     4097.07     36.65 o 
  -3   4   3      296.99      316.62      3.29 o 
  -2   4   3     1809.06     1950.00     12.89 o 
  -1   4   3     7848.06     7918.42     51.74 o 
   0   4   3      102.50      120.14      1.14 o 
   1   4   3        1.02        0.53      0.18 o 
   2   4   3      418.39      432.09      4.07 o 
   3   4   3     2120.17     2279.60     23.88 o 
   4   4   3       24.62       15.23      0.74 o 
   5   4   3       42.74       46.72      1.29 o 
   6   4   3       99.28       73.85      2.60 o 
   7   4   3        6.25        6.59      1.16 o 
   8   4   3       16.72       18.26      1.66 o 
   9   4   3      102.63      101.47      3.61 o 
  10   4   3        0.42        0.82      1.08 o 
  11   4   3       17.44       12.58      1.73 o 
 -13   5   3        8.81        7.55      1.25 o 
 -12   5   3       19.32       19.84      1.49 o 
 -11   5   3       24.21       27.43      1.57 o 
 -10   5   3      180.07      168.95      3.94 o 
  -9   5   3        6.30        7.40      0.94 o 
  -8   5   3       21.37       17.54      0.80 o 
  -7   5   3       24.91       24.94      0.92 o 
  -6   5   3        3.56        2.23      0.32 o 
  -5   5   3      565.72      627.11      8.40 o 
  -4   5   3      374.36      357.71      4.77 o 
  -3   5   3      772.36      886.34      6.32 o 
  -2   5   3      116.00      114.82      1.31 o 
  -1   5   3      711.53      767.33      5.32 o 
   0   5   3      472.42      574.51      4.49 o 
   1   5   3     1231.38     1334.53      9.59 o 
   2   5   3      451.77      498.12      4.21 o 
   3   5   3     1201.52     1287.11     11.94 o 
   4   5   3      545.22      534.28      7.58 o 
   5   5   3      243.34      247.10      5.48 o 
   6   5   3       69.92       57.89      2.38 o 
   7   5   3       19.82       14.82      1.44 o 
   8   5   3       14.91       15.00      2.86 o 
   9   5   3       20.37       19.53      1.73 o 
  10   5   3        4.76        6.19      1.10 o 
  11   5   3      103.68      112.01      3.25 o 
 -13   6   3       15.36       17.02      2.35 o 
 -12   6   3       28.51       33.60      1.81 o 
 -11   6   3       18.44       21.53      1.45 o 
 -10   6   3       32.27       26.20      1.49 o 
  -9   6   3      659.88      659.94      9.39 o 
  -8   6   3       67.11       76.67      2.74 o 
  -7   6   3      518.99      473.54      6.61 o 
  -6   6   3        8.63       14.92      0.83 o 
  -5   6   3       26.09       39.80      1.37 o 
  -4   6   3      221.17      238.98      2.67 o 
  -3   6   3       31.26       41.75      0.78 o 
  -2   6   3      142.10      122.97      1.40 o 
  -1   6   3        0.01        5.80      0.48 o 
   0   6   3      458.23      457.23      4.52 o 
   1   6   3      691.10      768.32      7.02 o 
   2   6   3      201.56      190.11      1.95 o 
   3   6   3        7.91        5.82      0.32 o 
   4   6   3       14.42       10.14      0.55 o 
   5   6   3        2.80        3.64      0.65 o 
   6   6   3      141.07      127.06      2.86 o 
   7   6   3      144.32      134.90      3.05 o 
   8   6   3        5.13        2.47      0.74 o 
   9   6   3        0.06       -0.28      0.63 o 
  10   6   3        4.33        3.94      1.33 o 
  11   6   3       12.77       16.84      1.57 o 
 -12   7   3        7.39       10.83      1.66 o 
 -11   7   3       92.49      112.47      3.76 o 
 -10   7   3        2.18        2.35      1.16 o 
  -9   7   3       51.84       52.22      2.96 o 
  -8   7   3       79.56       81.79      2.81 o 
  -7   7   3       10.52       10.46      2.45 o 
  -6   7   3      504.84      492.18      6.85 o 
  -5   7   3     1000.73      989.54      9.31 o 
  -4   7   3        6.13        3.56      0.35 o 
  -3   7   3       53.30       53.87      0.83 o 
  -2   7   3      506.61      493.16      4.45 o 
  -1   7   3        6.35        6.73      0.33 o 
   0   7   3       30.39       27.33      0.64 o 
   1   7   3      157.78      166.03      1.95 o 
   2   7   3      293.07      317.19      2.98 o 
   3   7   3       11.45       11.70      0.66 o 
   4   7   3      364.70      361.19      4.10 o 
   5   7   3       73.29       83.34      2.21 o 
   6   7   3       13.06       12.08      0.94 o 
   7   7   3       28.36       27.61      1.30 o 
   8   7   3       14.16       13.25      1.07 o 
   9   7   3       16.46       25.01      1.35 o 
  10   7   3       31.44       34.99      1.65 o 
  11   7   3        7.21        7.58      1.66 o 
 -12   8   3       33.96       33.50      3.47 o 
 -11   8   3        0.88        1.94      1.30 o 
 -10   8   3        3.51        3.73      1.37 o 
  -9   8   3      118.14      117.72      3.68 o 
  -8   8   3        0.44        0.71      1.33 o 
  -7   8   3       40.01       31.39      1.95 o 
  -6   8   3      528.90      520.95     11.95 o 
  -5   8   3      168.56      158.97      2.68 o 
  -4   8   3        0.08        0.29      0.45 o 
  -3   8   3        0.12        0.88      0.27 o 
  -2   8   3       15.58        6.63      0.39 o 
  -1   8   3       10.03        5.06      0.36 o 
   0   8   3        0.00        0.99      0.27 o 
   1   8   3       36.42       35.65      0.84 o 
   2   8   3       11.74       13.56      0.65 o 
   3   8   3      250.99      281.80      3.15 o 
   4   8   3      190.17      191.11      2.83 o 
   5   8   3       53.55       59.91      1.71 o 
   6   8   3        5.20        5.92      0.83 o 
   7   8   3        1.73        1.70      0.76 o 
   8   8   3       79.30       86.42      2.30 o 
   9   8   3       23.76       25.32      1.45 o 
  10   8   3       93.85      103.50      3.18 o 
 -11   9   3        1.68       -1.16      1.16 o 
 -10   9   3        0.01       -0.61      1.22 o 
  -9   9   3        9.77       10.45      1.59 o 
  -8   9   3       27.21       30.72      2.35 o 
  -7   9   3      327.32      324.58      6.85 o 
  -6   9   3        6.72        7.97      1.30 o 
  -5   9   3       13.53       11.81      0.91 o 
  -4   9   3      130.23      134.33      1.98 o 
  -3   9   3        0.19       -0.40      0.41 o 
  -2   9   3      143.20      135.98      1.77 o 
  -1   9   3        0.53        0.41      0.33 o 
   0   9   3       55.47       57.54      1.28 o 
   1   9   3       52.10       58.85      1.37 o 
   2   9   3       30.01       19.76      0.90 o 
   3   9   3      106.26      111.37      1.88 o 
   4   9   3      165.65      136.79      2.37 o 
   5   9   3       13.05       12.47      1.04 o 
   6   9   3      156.02      145.65      2.88 o 
   7   9   3        0.92        0.99      0.72 o 
   8   9   3       72.26       81.64      2.29 o 
   9   9   3        9.06        8.17      1.33 o 
 -11  10   3        0.31       -0.61      1.84 o 
 -10  10   3        7.53        8.58      1.73 o 
  -9  10   3       28.03       30.51      3.37 o 
  -8  10   3        7.00        3.98      1.30 o 
  -7  10   3        0.44       -1.12      1.12 o 
  -6  10   3       31.65       30.30      2.02 o 
  -5  10   3        7.85        7.87      1.30 o 
  -4  10   3       53.09       46.17      1.15 o 
  -3  10   3       22.22       23.96      0.85 o 
  -2  10   3       71.14       62.85      1.45 o 
  -1  10   3      181.13      172.74      2.13 o 
   0  10   3       28.02       22.91      0.84 o 
   1  10   3       62.76       63.19      1.44 o 
   2  10   3       29.25       21.25      0.91 o 
   3  10   3      218.92      202.16      2.88 o 
   4  10   3       22.88       26.03      3.01 o 
   5  10   3      215.87      195.98      4.07 o 
   6  10   3       10.03       12.61      1.07 o 
   7  10   3       13.26       11.46      1.10 o 
   8  10   3       18.55       19.96      1.38 o 
   9  10   3        0.75        1.78      1.10 o 
 -10  11   3        7.92        9.19      2.66 o 
  -9  11   3       14.36       12.77      2.02 o 
  -8  11   3       71.57       74.70      3.32 o 
  -7  11   3       18.99       17.47      1.88 o 
  -6  11   3        7.20        9.90      1.66 o 
  -5  11   3        7.32        7.04      1.44 o 
  -4  11   3       18.25       18.86      1.07 o 
  -3  11   3      512.87      514.55      6.27 o 
  -2  11   3      186.91      183.85      3.38 o 
  -1  11   3      108.32      107.56      2.43 o 
   0  11   3       14.56       13.72      1.14 o 
   1  11   3        4.98        2.82      0.64 o 
   2  11   3      137.38      130.05      2.42 o 
   3  11   3        6.48        8.75      0.82 o 
   4  11   3        0.04        0.48      1.08 o 
   5  11   3        9.13        5.66      1.06 o 
   6  11   3       64.40       66.77      2.44 o 
   7  11   3        0.00        0.59      0.98 o 
   8  11   3        2.70        2.85      1.13 o 
  -9  12   3       32.87       35.34      3.88 o 
  -8  12   3        8.52       10.40      1.84 o 
  -7  12   3       65.92       66.87      3.18 o 
  -6  12   3        2.82        4.32      1.53 o 
  -5  12   3       21.18       19.04      1.95 o 
  -4  12   3       92.82       87.44      2.78 o 
  -3  12   3       47.98       52.25      3.17 o 
  -2  12   3        1.91        0.53      0.98 o 
  -1  12   3      154.72      153.40      4.49 o 
   0  12   3        8.17        7.30      1.94 o 
   1  12   3       30.30       31.31      1.95 o 
   2  12   3        2.25        1.98      0.86 o 
   3  12   3        2.24       -0.38      0.81 o 
   4  12   3       21.81       26.66      1.61 o 
   5  12   3        0.22       -0.86      0.86 o 
   6  12   3        0.26        1.72      1.02 o 
   7  12   3        2.86        3.37      1.44 o 
  -8  13   3       79.69       79.46      5.52 o 
  -7  13   3        2.23        3.84      1.66 o 
  -6  13   3       19.32       16.13      3.68 o 
  -5  13   3       28.26       36.20      2.46 o 
  -4  13   3        1.02        1.23      1.16 o 
  -3  13   3       22.70       20.22      2.66 o 
  -2  13   3       18.29       16.43      1.57 o 
  -1  13   3        0.16        1.12      1.01 o 
   0  13   3       30.42       34.87      2.09 o 
   1  13   3        4.03        2.66      1.01 o 
   2  13   3       95.71       91.02      3.39 o 
   3  13   3        0.92       -0.07      1.08 o 
   4  13   3        0.06       -0.90      0.90 o 
   5  13   3        2.45        3.07      1.11 o 
   6  13   3        0.07        0.47      1.37 o 
  -6  14   3        9.85       14.64      3.27 o 
  -5  14   3        1.92        2.86      1.51 o 
  -4  14   3       16.56       15.73      2.86 o 
  -3  14   3        0.24        2.45      2.04 o 
  -2  14   3       20.20       18.59      2.66 o 
  -1  14   3        0.04        0.87      2.25 o 
   0  14   3       11.63       12.30      2.55 o 
   1  14   3        1.44        1.94      1.16 o 
   2  14   3        9.25        8.67      1.51 o 
   3  14   3        0.04       -0.41      1.63 o 
   4  14   3        2.03        2.45      1.84 o 
   5  14   3       60.66       65.98      4.90 o 
  -4  15   3        4.95        3.88      2.45 o 
  -3  15   3       16.93       15.93      2.86 o 
  -2  15   3       22.49       18.59      2.86 o 
  -1  15   3        9.52       12.26      2.45 o 
   0  15   3        2.62        4.05      1.37 o 
   1  15   3        0.88        1.18      1.22 o 
   2  15   3       30.95       33.49      2.38 o 
 -13   0   4       23.12       19.34      1.30 o 
 -12   0   4       17.57       19.75      1.07 o 
 -11   0   4      120.17      130.65      2.47 o 
 -10   0   4     1162.51     1107.06     12.20 o 
  -9   0   4      748.82      753.52      8.50 o 
  -8   0   4       52.14       61.84      1.32 o 
  -7   0   4        0.04        1.28      0.49 o 
  -6   0   4     1710.00     1791.07     18.35 o 
  -5   0   4       21.86       13.70      0.51 o 
  -4   0   4       52.62       52.57      1.10 o 
  -3   0   4     4290.44     4190.11     43.74 o 
  -2   0   4     1762.98     1807.93     21.35 o 
  -1   0   4     1317.96     1071.61     16.30 o 
   0   0   4     2751.50     2724.91     30.43 o 
   1   0   4      260.60      249.17      3.27 o 
   2   0   4        0.12       -0.07      0.24 o 
   3   0   4      172.39      174.65      2.94 o 
   4   0   4      435.11      465.02      8.70 o 
   5   0   4      184.13      161.88      3.90 o 
   6   0   4       14.55       13.48      1.63 o 
   8   0   4      443.94      392.20     11.44 o 
   9   0   4       31.60       22.27      2.66 o 
  10   0   4       64.44       63.53      4.29 o 
  11   0   4        2.07        7.97      2.25 o 
 -14   1   4        0.37       -0.75      0.86 o 
 -13   1   4       30.46       32.13      2.30 o 
 -12   1   4       10.83        9.65      0.69 o 
 -11   1   4       20.83       23.05      0.79 o 
 -10   1   4      561.80      530.68      4.58 o 
  -9   1   4       52.02       44.77      0.91 o 
  -8   1   4       27.74       31.44      0.70 o 
  -7   1   4       57.79       51.92      0.94 o 
  -6   1   4      298.07      289.24      2.83 o 
  -5   1   4        4.61        9.33      0.34 o 
  -4   1   4     1265.90     1511.68     12.53 o 
  -3   1   4     1291.19     1338.56     10.41 o 
  -2   1   4     3100.47     3261.62     24.55 o 
  -1   1   4      244.90      212.04      2.10 o 
   0   1   4      473.70      435.03      3.75 o 
   1   1   4      905.22      889.85      7.33 o 
   2   1   4      943.75     1069.36      8.32 o 
   3   1   4      259.15      262.90      3.18 o 
   4   1   4      319.92      284.61      3.47 o 
   5   1   4      333.72      343.00      4.12 o 
   6   1   4       83.30       96.63      3.03 o 
   7   1   4      185.38      170.80      9.70 o 
   8   1   4        8.83        8.92      1.30 o 
   9   1   4        0.17        0.63      1.33 o 
  10   1   4        7.42       10.34      1.59 o 
  11   1   4        0.03       -0.37      1.08 o 
 -14   2   4      116.69      156.74      5.19 o 
 -13   2   4       13.07       12.66      1.22 o 
 -12   2   4        0.68       -0.62      0.62 o 
 -11   2   4      186.36      179.84      2.32 o 
 -10   2   4      470.92      437.94      4.22 o 
  -9   2   4      139.97      126.01      1.66 o 
  -8   2   4      152.28      148.17      1.76 o 
  -7   2   4       64.28       75.98      1.08 o 
  -6   2   4      255.25      266.68      2.66 o 
  -5   2   4        2.03        0.54      0.20 o 
  -4   2   4     1184.90     1185.33      9.25 o 
  -3   2   4      336.72      349.45      3.18 o 
  -2   2   4      345.80      323.33      2.94 o 
  -1   2   4     1235.30     1198.31      9.66 o 
   0   2   4      280.78      239.96      2.34 o 
   1   2   4      271.94      325.17      2.80 o 
   2   2   4       70.41      116.32      1.22 o 
   3   2   4      104.46      102.21      1.55 o 
   4   2   4       38.56       29.44      1.00 o 
   5   2   4       92.80       94.71      1.56 o 
   6   2   4        4.57        5.07      1.43 o 
   7   2   4      931.22      900.64     15.31 o 
   8   2   4       15.80       20.50      1.80 o 
   9   2   4       16.71       17.60      2.04 o 
  10   2   4       35.46       40.24      5.21 o 
  11   2   4       62.12       72.83      3.39 o 
 -14   3   4        0.00        1.52      0.98 o 
 -13   3   4       31.65       36.89      1.85 o 
 -12   3   4        1.01        0.96      0.78 o 
 -11   3   4        1.24        0.89      0.71 o 
 -10   3   4      181.24      185.76      2.44 o 
  -9   3   4      257.44      267.40      2.81 o 
  -8   3   4      476.77      476.79      4.70 o 
  -7   3   4      344.97      364.58      3.57 o 
  -6   3   4      635.83      718.42      6.33 o 
  -5   3   4     1345.67     1412.83     11.68 o 
  -4   3   4     3388.85     3668.19     30.29 o 
  -3   3   4      822.79     1012.85      9.00 o 
  -2   3   4        0.02        2.49      0.21 o 
  -1   3   4     2157.37     2280.11     17.33 o 
   0   3   4       31.76       44.81      0.74 o 
   1   3   4       27.82       18.79      0.47 o 
   2   3   4     1031.81     1120.01      9.48 o 
   3   3   4      440.25      514.07      5.20 o 
   4   3   4      109.38      122.52      2.56 o 
   5   3   4       67.33       70.49      1.80 o 
   6   3   4      331.20      344.77      7.35 o 
   7   3   4       34.47       27.58      2.25 o 
   8   3   4        4.69        7.81      1.84 o 
   9   3   4      188.48      190.58      5.27 o 
  10   3   4        4.58        1.74      1.16 o 
  11   3   4        0.00        0.28      1.22 o 
 -14   4   4       15.77       22.74      2.04 o 
 -13   4   4        4.85        7.88      1.14 o 
 -12   4   4        0.06        0.61      0.83 o 
 -11   4   4       17.39       16.34      1.22 o 
 -10   4   4       16.88       17.90      1.38 o 
  -9   4   4      181.96      172.74      2.99 o 
  -8   4   4      130.78      141.79      1.95 o 
  -7   4   4      132.36      122.94      1.79 o 
  -6   4   4      248.04      213.39      2.19 o 
  -5   4   4      659.87      712.74      5.66 o 
  -4   4   4      329.67      363.83      3.89 o 
  -3   4   4      402.40      423.71      3.41 o 
  -2   4   4       56.39       61.52      0.77 o 
  -1   4   4     1272.21     1331.60      9.29 o 
   0   4   4      479.57      541.29      4.28 o 
   1   4   4     1000.96     1054.55      8.30 o 
   2   4   4     2655.58     2857.40     23.42 o 
   3   4   4      609.10      546.31      5.39 o 
   4   4   4       68.99       84.36      1.86 o 
   5   4   4      198.42      221.44      6.74 o 
   6   4   4      406.95      384.52      7.58 o 
   7   4   4       23.95       23.92      4.09 o 
   8   4   4       12.69       10.86      1.44 o 
   9   4   4        1.54        0.37      1.08 o 
  10   4   4       14.44       12.43      1.73 o 
  11   4   4        6.49        5.59      3.68 o 
 -13   5   4        0.90        1.36      1.03 o 
 -12   5   4       12.54       15.13      1.33 o 
 -11   5   4        0.11       -0.78      0.78 o 
 -10   5   4       71.62       65.21      2.08 o 
  -9   5   4       96.61       95.41      3.06 o 
  -8   5   4      646.29      595.43      7.10 o 
  -7   5   4        0.97        0.51      0.42 o 
  -6   5   4      657.90      648.42      6.14 o 
  -5   5   4       78.04       63.92      1.02 o 
  -4   5   4      476.33      500.36      5.34 o 
  -3   5   4      539.64      537.90      4.46 o 
  -2   5   4      712.95      740.39      5.15 o 
  -1   5   4     1640.09     1731.36     11.34 o 
   0   5   4      124.57      157.91      1.74 o 
   1   5   4        1.88        0.51      0.20 o 
   2   5   4      376.63      373.97      3.94 o 
   3   5   4       47.72       38.47      0.78 o 
   4   5   4      601.11      602.66      7.95 o 
   5   5   4      244.39      209.37      8.38 o 
   6   5   4      308.39      300.77      6.43 o 
   7   5   4       46.19       50.49      3.27 o 
   8   5   4       54.86       44.77      3.27 o 
   9   5   4       58.67       57.48      5.00 o 
  10   5   4        0.00       -0.31      1.08 o 
  11   5   4       30.68       35.80      5.00 o 
 -13   6   4        1.85        2.37      1.63 o 
 -12   6   4      121.00      116.93      3.97 o 
 -11   6   4       16.26       17.77      1.73 o 
 -10   6   4       46.97       41.96      2.24 o 
  -9   6   4       98.08       94.02      3.10 o 
  -8   6   4        3.62        6.68      0.77 o 
  -7   6   4      135.23      116.80      2.46 o 
  -6   6   4       91.11      101.05      1.93 o 
  -5   6   4       17.97       11.57      0.61 o 
  -4   6   4      438.43      435.80      6.79 o 
  -3   6   4      104.46      111.45      1.28 o 
  -2   6   4      132.10      128.62      1.30 o 
  -1   6   4        0.05        1.70      0.44 o 
   0   6   4      131.47      118.83      1.49 o 
   1   6   4      252.85      283.04      2.72 o 
   2   6   4       44.46       54.89      0.90 o 
   3   6   4        2.42        2.50      0.29 o 
   4   6   4       40.48       48.81      1.50 o 
   5   6   4      200.11      184.01      4.55 o 
   6   6   4      242.26      234.75      5.82 o 
   7   6   4       52.39       52.24      2.60 o 
   8   6   4       37.80       38.77      1.96 o 
   9   6   4        4.12        2.37      0.93 o 
  10   6   4        4.62        6.44      1.02 o 
 -13   7   4        5.98       10.21      2.45 o 
 -12   7   4       12.70       11.64      1.73 o 
 -11   7   4        0.79        1.12      1.16 o 
 -10   7   4       31.68       29.47      2.02 o 
  -9   7   4      210.72      208.52      5.13 o 
  -8   7   4       61.19       57.80      2.46 o 
  -7   7   4      283.56      274.85      4.47 o 
  -6   7   4      375.05      357.35      5.39 o 
  -5   7   4       12.48       10.40      0.84 o 
  -4   7   4      188.87      185.19      2.62 o 
  -3   7   4      100.11       99.94      1.22 o 
  -2   7   4       34.13       22.65      0.72 o 
  -1   7   4        3.69        6.10      0.40 o 
   0   7   4      324.60      352.89      3.23 o 
   1   7   4      504.08      526.02      4.57 o 
   2   7   4       10.83        9.74      0.49 o 
   3   7   4       40.65       37.71      0.91 o 
   4   7   4        7.28        4.46      0.51 o 
   5   7   4       79.79       73.68      1.86 o 
   6   7   4        0.10        0.70      0.63 o 
   7   7   4       49.15       52.08      2.09 o 
   8   7   4        1.41        0.70      0.76 o 
   9   7   4       72.09       79.35      2.54 o 
  10   7   4        4.29        3.02      1.74 o 
 -12   8   4        0.72        0.00      1.30 o 
 -11   8   4       45.95       54.78      2.88 o 
 -10   8   4        3.38        4.96      1.37 o 
  -9   8   4      239.49      232.99      5.63 o 
  -8   8   4       32.42       33.42      2.09 o 
  -7   8   4      181.39      178.74      4.62 o 
  -6   8   4      144.56      127.92      3.24 o 
  -5   8   4        2.42        1.69      0.54 o 
  -4   8   4       47.16       50.29      1.09 o 
  -3   8   4       75.24       74.48      1.28 o 
  -2   8   4       27.69       29.45      0.72 o 
  -1   8   4      128.22      138.34      1.69 o 
   0   8   4        8.94        8.49      0.46 o 
   1   8   4       71.90       72.06      1.37 o 
   2   8   4       42.44       42.75      0.98 o 
   3   8   4       55.03       45.91      1.04 o 
   4   8   4      476.56      456.77      6.42 o 
   5   8   4      181.50      173.18      3.10 o 
   6   8   4      138.17      126.16      2.60 o 
   7   8   4        0.00        0.20      0.70 o 
   8   8   4        1.02        0.60      0.83 o 
   9   8   4       24.62       27.49      1.53 o 
  10   8   4       16.40       17.13      2.02 o 
 -11   9   4        7.04        9.71      1.73 o 
 -10   9   4        2.74        1.41      2.35 o 
  -9   9   4        2.21        2.86      1.30 o 
  -8   9   4       86.64       85.65      3.32 o 
  -7   9   4      133.70      130.09      3.97 o 
  -6   9   4      158.09      143.53      6.03 o 
  -5   9   4       96.57       83.94      3.27 o 
  -4   9   4       18.74       19.93      0.80 o 
  -3   9   4      517.12      505.71      5.17 o 
  -2   9   4       48.10       40.39      1.26 o 
  -1   9   4       29.39       32.01      0.90 o 
   0   9   4       39.84       39.41      1.02 o 
   1   9   4      252.96      244.01      3.13 o 
   2   9   4      151.71      161.61      2.38 o 
   3   9   4       20.54       27.25      0.87 o 
   4   9   4        6.33        3.52      0.80 o 
   5   9   4       94.95       93.60      2.24 o 
   6   9   4       45.64       44.84      1.95 o 
   7   9   4      183.46      191.74      3.54 o 
   8   9   4        3.01        5.31      1.01 o 
   9   9   4       53.96       47.57      1.99 o 
 -11  10   4        6.90        7.76      2.45 o 
 -10  10   4       19.39       24.30      2.24 o 
  -9  10   4        0.31        0.00      1.30 o 
  -8  10   4      166.24      162.21      9.70 o 
  -7  10   4        9.40        8.06      1.51 o 
  -6  10   4       70.69       68.74      2.89 o 
  -5  10   4        6.91        5.38      0.89 o 
  -4  10   4        0.95        0.18      0.40 o 
  -3  10   4       37.35       42.15      1.18 o 
  -2  10   4      881.20      891.62     12.21 o 
  -1  10   4     1106.21     1137.90     12.82 o 
   0  10   4       24.08       23.84      0.84 o 
   1  10   4       32.35       36.08      1.28 o 
   2  10   4       92.99       88.73      1.91 o 
   3  10   4        0.00       -0.23      0.46 o 
   4  10   4        7.59        4.53      0.97 o 
   5  10   4       38.41       37.53      1.50 o 
   6  10   4       19.68       19.44      1.71 o 
   7  10   4        0.94       -0.32      0.72 o 
   8  10   4        4.80        5.29      1.01 o 
 -10  11   4        1.40        2.04      2.25 o 
  -9  11   4        3.06        0.10      1.44 o 
  -8  11   4       47.25       51.77      5.00 o 
  -7  11   4        9.11        8.58      1.59 o 
  -6  11   4       16.36       12.46      1.73 o 
  -5  11   4       64.13       68.36      3.02 o 
  -4  11   4       12.79       12.24      1.24 o 
  -3  11   4        0.70        0.35      0.67 o 
  -2  11   4       19.48       17.62      1.20 o 
  -1  11   4        2.62        1.24      1.12 o 
   0  11   4        0.08       -0.87      0.87 o 
   1  11   4      241.76      241.74      5.89 o 
   2  11   4      100.35       97.66      2.54 o 
   3  11   4       43.58       43.29      1.70 o 
   4  11   4        8.93        8.75      1.63 o 
   5  11   4       12.76       13.78      1.30 o 
   6  11   4       12.55       17.48      1.80 o 
   7  11   4        1.75        2.30      0.88 o 
   8  11   4        7.02        5.11      2.04 o 
  -9  12   4        3.14        1.23      2.45 o 
  -8  12   4       14.19       11.79      1.86 o 
  -7  12   4        1.26        0.84      1.84 o 
  -6  12   4       16.66       12.26      1.80 o 
  -5  12   4        1.30       -0.88      1.22 o 
  -4  12   4       56.40       53.71      2.73 o 
  -3  12   4       22.48       22.51      1.84 o 
  -2  12   4        1.17        0.05      2.04 o 
  -1  12   4      124.80      123.45      3.75 o 
   0  12   4       28.25       30.54      4.90 o 
   1  12   4       39.22       49.44      2.38 o 
   2  12   4        0.49       -0.36      0.93 o 
   3  12   4        0.60        0.10      1.01 o 
   4  12   4        0.02       -0.35      0.86 o 
   5  12   4        0.55       -0.07      0.93 o 
   6  12   4        9.01       13.03      1.37 o 
   7  12   4        7.25       13.21      1.88 o 
  -8  13   4        0.91       -0.41      2.04 o 
  -7  13   4       16.19       15.59      2.09 o 
  -6  13   4       40.36       42.81      5.00 o 
  -5  13   4       54.41       57.77      3.10 o 
  -4  13   4       14.71       14.09      2.45 o 
  -3  13   4       11.90       11.64      1.42 o 
  -2  13   4       29.91       27.98      4.09 o 
  -1  13   4       12.86       12.82      2.35 o 
   0  13   4        3.96        5.19      1.22 o 
   1  13   4       11.64        8.85      1.53 o 
   2  13   4        0.04        0.26      1.08 o 
   3  13   4        0.94        2.25      1.63 o 
   4  13   4        1.40       -0.36      1.22 o 
   5  13   4       23.42       28.51      3.57 o 
  -6  14   4        4.14        3.12      1.63 o 
  -5  14   4        4.35        5.11      2.45 o 
  -4  14   4       53.71       59.44      4.49 o 
  -3  14   4        0.59       -0.61      1.43 o 
  -2  14   4        3.56        3.09      1.22 o 
  -1  14   4        0.05       -0.92      1.01 o 
   0  14   4        3.76        4.19      1.30 o 
   1  14   4        0.63        0.25      1.08 o 
   2  14   4       13.97       13.46      4.19 o 
   3  14   4        1.72        2.86      1.30 o 
   4  14   4       17.37       13.89      2.66 o 
  -4  15   4        0.09       -1.84      1.84 o 
  -3  15   4       12.44        8.78      2.45 o 
  -2  15   4       23.94       27.58      3.27 o 
  -1  15   4        1.97        1.94      1.30 o 
   0  15   4       79.98       94.39      3.60 o 
   1  15   4        0.19       -1.02      1.16 o 
 -13   1   5       41.01       45.89      1.63 o 
 -12   1   5       10.24        9.72      0.78 o 
 -11   1   5        6.14        4.93      0.49 o 
 -10   1   5       99.88      103.06      1.45 o 
  -9   1   5      203.10      201.06      2.08 o 
  -8   1   5       21.23       23.81      0.62 o 
  -7   1   5       23.07       18.06      0.54 o 
  -6   1   5      141.97      162.31      1.81 o 
  -5   1   5      946.40      977.01      9.09 o 
  -4   1   5       23.31       41.85      0.74 o 
  -3   1   5      329.89      298.71      2.51 o 
  -2   1   5       32.58       25.32      0.57 o 
  -1   1   5      181.26      200.75      1.98 o 
   0   1   5        7.81       19.69      0.45 o 
   1   1   5      206.14      178.97      1.86 o 
   2   1   5      334.24      306.88      2.75 o 
   3   1   5      189.44      235.23      2.05 o 
   4   1   5       13.97       11.19      0.52 o 
   5   1   5        8.49        6.55      0.54 o 
   6   1   5      224.26      213.57      5.06 o 
   7   1   5      194.26      199.68      5.06 o 
   8   1   5       13.84       18.00      1.73 o 
   9   1   5       65.26       66.63      3.10 o 
  10   1   5        0.00       -1.01      1.33 o 
  11   1   5        2.68        1.75      1.94 o 
 -14   2   5       41.69       57.84      2.75 o 
 -13   2   5       75.17       80.10      2.44 o 
 -12   2   5       15.85       14.84      1.04 o 
 -11   2   5      581.97      552.80      6.21 o 
 -10   2   5       61.77       53.65      1.12 o 
  -9   2   5       24.26       22.15      0.99 o 
  -8   2   5       14.57       11.35      0.45 o 
  -7   2   5      108.60      106.06      1.28 o 
  -6   2   5       67.56       67.38      0.90 o 
  -5   2   5     1469.08     1402.03     10.20 o 
  -4   2   5        8.51        1.81      0.19 o 
  -3   2   5     1802.11     2147.24     16.17 o 
  -2   2   5       29.45       23.62      0.47 o 
  -1   2   5        1.04        3.24      0.36 o 
   0   2   5       22.92       18.38      0.58 o 
   1   2   5      275.85      334.35      3.05 o 
   2   2   5      846.98      831.26      6.66 o 
   3   2   5      445.14      471.78      3.80 o 
   4   2   5      219.16      225.14      2.99 o 
   5   2   5        4.68        6.68      1.74 o 
   6   2   5      516.46      490.65      9.32 o 
   7   2   5       76.72       66.58      3.06 o 
   8   2   5       20.28       21.49      1.88 o 
   9   2   5       79.01       75.24      3.25 o 
  10   2   5        7.60        3.01      1.37 o 
  11   2   5        7.80        9.51      2.25 o 
 -14   3   5        0.45        0.33      0.93 o 
 -13   3   5       29.60       42.00      3.78 o 
 -12   3   5        0.73        0.91      0.66 o 
 -11   3   5       41.03       33.58      1.24 o 
 -10   3   5      139.49      136.43      2.31 o 
  -9   3   5     1183.90     1094.20     12.02 o 
  -8   3   5       29.32       34.47      0.75 o 
  -7   3   5        2.47        0.18      0.21 o 
  -6   3   5       62.46       55.00      0.62 o 
  -5   3   5      609.60      573.15      4.75 o 
  -4   3   5       15.68       23.26      0.60 o 
  -3   3   5     1238.84     1380.61     10.94 o 
  -2   3   5       41.48       59.90      1.10 o 
  -1   3   5       21.66        6.20      0.26 o 
   0   3   5     1021.94      994.73      7.86 o 
   1   3   5     1737.76     1673.66     12.95 o 
   2   3   5      970.49      994.25      7.92 o 
   3   3   5     1398.57     1468.32     11.44 o 
   4   3   5      176.34      159.90      3.13 o 
   5   3   5       35.15       36.09      1.86 o 
   6   3   5        0.39        0.51      0.87 o 
   7   3   5      221.76      210.96      6.23 o 
   8   3   5       62.19       55.22      2.67 o 
   9   3   5        8.76        7.65      1.84 o 
  10   3   5        3.52        4.38      1.37 o 
  11   3   5        2.38        1.84      2.04 o 
 -14   4   5        2.89        0.30      2.35 o 
 -13   4   5       15.33       20.96      1.88 o 
 -12   4   5       95.05       93.32      3.25 o 
 -11   4   5       51.33       49.39      1.92 o 
 -10   4   5      137.30      128.56      2.74 o 
  -9   4   5      445.66      460.26      5.83 o 
  -8   4   5     1158.82     1106.59     12.09 o 
  -7   4   5       12.14        7.77      0.38 o 
  -6   4   5      133.86      152.37      1.79 o 
  -5   4   5        5.24        0.51      0.30 o 
  -4   4   5      251.01      282.90      3.75 o 
  -3   4   5     2925.63     2976.78     21.55 o 
  -2   4   5        4.70        2.30      0.21 o 
  -1   4   5       15.03       25.18      0.60 o 
   0   4   5     1946.27     1989.62     19.62 o 
   1   4   5     1713.34     1731.31     13.39 o 
   2   4   5        1.59        1.08      0.26 o 
   3   4   5        0.00        0.08      0.22 o 
   4   4   5      108.94      107.39      2.27 o 
   5   4   5      385.20      327.63      6.72 o 
   6   4   5      464.71      452.71      8.81 o 
   7   4   5       84.04       82.79      3.10 o 
   8   4   5        8.02        4.53      1.16 o 
   9   4   5       15.36       10.56      1.59 o 
  10   4   5       30.41       28.70      2.31 o 
 -13   5   5       92.60      108.10      3.83 o 
 -12   5   5       15.55       13.99      1.59 o 
 -11   5   5       46.88       44.62      2.30 o 
 -10   5   5        0.28       -0.72      0.89 o 
  -9   5   5       45.88       35.36      1.53 o 
  -8   5   5      248.82      239.27      3.56 o 
  -7   5   5       40.52       42.69      1.29 o 
  -6   5   5       10.52        6.84      0.95 o 
  -5   5   5       79.15       76.14      1.60 o 
  -4   5   5        4.42       10.91      0.78 o 
  -3   5   5      555.07      560.22      4.91 o 
  -2   5   5      659.13      683.23      5.30 o 
  -1   5   5       82.16       70.40      0.87 o 
   0   5   5     1642.10     1769.29     14.12 o 
   1   5   5      144.57      169.26      2.79 o 
   2   5   5      188.04      186.63      1.92 o 
   3   5   5       51.36       46.72      1.02 o 
   4   5   5      456.64      451.42      6.37 o 
   5   5   5       96.92       87.49      3.02 o 
   6   5   5        1.57        0.16      0.93 o 
   7   5   5       15.99       19.40      3.68 o 
   8   5   5        6.20        5.10      1.63 o 
   9   5   5        8.45       13.75      1.80 o 
  10   5   5        5.05        3.49      1.74 o 
 -13   6   5       32.74       36.16      2.46 o 
 -12   6   5        2.47        3.17      1.30 o 
 -11   6   5       16.75       18.36      1.80 o 
 -10   6   5       70.84       80.34      4.90 o 
  -9   6   5        9.36       11.55      1.44 o 
  -8   6   5      379.86      373.56      5.60 o 
  -7   6   5        0.20        2.66      0.94 o 
  -6   6   5        1.24        0.90      0.51 o 
  -5   6   5        4.09        1.61      0.51 o 
  -4   6   5        9.84        8.48      0.49 o 
  -3   6   5     1185.09     1211.52     10.29 o 
  -2   6   5      662.84      630.31      5.04 o 
  -1   6   5      586.50      558.86      4.01 o 
   0   6   5      275.92      262.44      2.14 o 
   1   6   5        2.94        1.50      0.25 o 
   2   6   5       74.81       78.15      1.61 o 
   3   6   5       12.11       15.51      0.73 o 
   4   6   5       36.18       24.92      1.33 o 
   5   6   5      249.23      245.13      8.17 o 
   6   6   5        5.64        4.88      2.04 o 
   7   6   5        0.00       -0.82      0.82 o 
   8   6   5       10.41        9.41      1.51 o 
   9   6   5        0.00       -0.71      1.53 o 
  10   6   5       66.90       71.68      3.46 o 
 -13   7   5       45.84       54.95      4.49 o 
 -12   7   5       67.94       76.97      3.39 o 
 -11   7   5       20.18       23.98      1.95 o 
 -10   7   5        4.80        4.49      1.30 o 
  -9   7   5       32.47       34.88      2.17 o 
  -8   7   5        4.93        5.58      0.84 o 
  -7   7   5      589.53      544.13      7.68 o 
  -6   7   5      155.46      128.77      2.37 o 
  -5   7   5       84.40       89.46      1.72 o 
  -4   7   5       55.00       56.62      1.05 o 
  -3   7   5       24.23       33.21      0.97 o 
  -2   7   5      933.66      909.99      7.13 o 
  -1   7   5      177.95      173.92      1.87 o 
   0   7   5       48.56       52.37      0.82 o 
   1   7   5       15.38       12.21      0.53 o 
   2   7   5       57.91       56.27      1.13 o 
   3   7   5      173.62      144.02      1.97 o 
   4   7   5       35.59       42.72      1.59 o 
   5   7   5       26.00       18.59      1.04 o 
   6   7   5        1.29        2.39      0.86 o 
   7   7   5       61.20       65.00      1.95 o 
   8   7   5       12.75       18.71      1.29 o 
   9   7   5        0.40       -0.03      0.86 o 
 -12   8   5        9.52        8.01      1.72 o 
 -11   8   5        7.07        3.88      2.04 o 
 -10   8   5        1.23        1.30      1.22 o 
  -9   8   5       75.41       82.29      3.25 o 
  -8   8   5       77.21       59.50      2.67 o 
  -7   8   5      139.22      138.87      2.98 o 
  -6   8   5       56.34       44.47      1.68 o 
  -5   8   5      194.16      178.09      3.39 o 
  -4   8   5      107.31       89.73      1.58 o 
  -3   8   5       58.57       60.63      1.30 o 
  -2   8   5      185.32      183.51      2.84 o 
  -1   8   5      513.12      446.52      4.42 o 
   0   8   5        1.49        2.18      0.37 o 
   1   8   5        8.28        9.25      0.52 o 
   2   8   5       52.98       38.27      0.98 o 
   3   8   5        1.60       -0.17      0.35 o 
   4   8   5        3.95        2.99      0.63 o 
   5   8   5       33.89       34.10      1.41 o 
   6   8   5        0.07       -0.58      0.58 o 
   7   8   5        3.31        3.14      0.84 o 
   8   8   5       17.25       21.43      1.35 o 
   9   8   5       48.63       51.12      2.32 o 
 -12   9   5        2.40        2.25      2.45 o 
 -11   9   5      130.54      147.20      4.84 o 
 -10   9   5        1.25        1.05      1.33 o 
  -9   9   5       21.64       20.70      2.02 o 
  -8   9   5       11.91       10.25      1.74 o 
  -7   9   5      107.57       97.20      3.39 o 
  -6   9   5        5.58        5.04      0.89 o 
  -5   9   5      357.49      353.19      5.63 o 
  -4   9   5       68.91       70.55      1.43 o 
  -3   9   5      603.82      587.04      6.50 o 
  -2   9   5        0.46        0.16      0.55 o 
  -1   9   5       46.98       48.14      1.42 o 
   0   9   5       89.64       89.88      1.52 o 
   1   9   5       53.24       52.97      1.17 o 
   2   9   5       72.85       72.61      1.32 o 
   3   9   5        5.89        2.82      0.48 o 
   4   9   5      131.31      114.34      2.39 o 
   5   9   5       52.83       59.60      1.83 o 
   6   9   5        3.14        4.88      1.00 o 
   7   9   5        4.10        4.64      0.91 o 
   8   9   5       20.02       22.09      1.40 o 
 -11  10   5       14.52       12.66      2.86 o 
 -10  10   5        1.01        1.84      1.44 o 
  -9  10   5        4.04        3.06      1.44 o 
  -8  10   5      154.59      150.43      4.62 o 
  -7  10   5        6.53        6.30      1.44 o 
  -6  10   5      130.17      141.97      4.24 o 
  -5  10   5       35.67       32.74      1.53 o 
  -4  10   5      155.08      144.48      2.26 o 
  -3  10   5       51.45       56.32      1.54 o 
  -2  10   5      195.65      191.49      3.93 o 
  -1  10   5      148.47      145.38      2.92 o 
   0  10   5       51.91       48.17      1.65 o 
   1  10   5        1.03        0.90      0.50 o 
   2  10   5      157.78      172.49      2.59 o 
   3  10   5       22.51       28.05      1.18 o 
   4  10   5       82.30       79.11      2.06 o 
   5  10   5        0.03       -0.28      0.68 o 
   6  10   5       12.85        6.87      0.97 o 
   7  10   5        2.00        2.24      0.86 o 
   8  10   5       11.01       11.51      1.45 o 
 -10  11   5       23.75       26.96      3.47 o 
  -9  11   5       12.81       12.75      1.95 o 
  -8  11   5       67.96       65.23      4.29 o 
  -7  11   5       11.92        9.42      1.66 o 
  -6  11   5      137.35      135.77      6.74 o 
  -5  11   5       97.66       99.36      2.70 o 
  -4  11   5        4.65        6.10      0.96 o 
  -3  11   5      208.31      211.92      4.66 o 
  -2  11   5       12.10        9.88      1.37 o 
  -1  11   5      172.60      167.47      9.60 o 
   0  11   5      226.13      229.64      5.40 o 
   1  11   5       36.11       38.38      2.15 o 
   2  11   5        9.19        9.70      1.06 o 
   3  11   5       32.29       34.45      1.68 o 
   4  11   5       43.68       45.17      1.92 o 
   5  11   5       72.61       76.43      2.54 o 
   6  11   5       57.83       56.83      2.04 o 
   7  11   5       25.15       36.51      1.70 o 
  -9  12   5        3.08        5.52      2.45 o 
  -8  12   5        0.39       -2.39      2.66 o 
  -7  12   5       33.61       34.10      3.98 o 
  -6  12   5        0.34       -0.01      1.22 o 
  -5  12   5       21.91       21.43      1.88 o 
  -4  12   5       83.34       79.38      4.19 o 
  -3  12   5        3.35        1.69      0.98 o 
  -2  12   5        1.25        0.41      1.01 o 
  -1  12   5       15.93       16.87      1.51 o 
   0  12   5        0.53        1.23      1.01 o 
   1  12   5        0.51       -0.30      1.23 o 
   2  12   5        1.21        1.84      1.01 o 
   3  12   5       21.46       24.78      1.95 o 
   4  12   5       31.54       29.19      2.17 o 
   5  12   5        3.52        2.48      1.21 o 
   6  12   5       74.84       87.07      3.33 o 
  -8  13   5        8.33       10.21      3.06 o 
  -7  13   5        0.29       -0.35      1.51 o 
  -6  13   5       19.30       23.63      2.35 o 
  -5  13   5        0.73       -0.20      1.84 o 
  -4  13   5        9.95       12.66      2.45 o 
  -3  13   5       12.04       11.46      1.47 o 
  -2  13   5        2.06        0.71      2.86 o 
  -1  13   5       30.47       30.07      2.01 o 
   0  13   5        1.19       -0.93      0.93 o 
   1  13   5       12.75       15.46      1.73 o 
   2  13   5        0.02        0.84      1.43 o 
   3  13   5       19.98       18.31      1.88 o 
   4  13   5        1.15        2.77      1.63 o 
   5  13   5       23.74       22.27      3.27 o 
  -6  14   5        9.94       10.01      2.86 o 
  -5  14   5        1.77       -1.84      1.84 o 
  -4  14   5        0.53       -0.82      1.63 o 
  -3  14   5        5.12        8.17      2.45 o 
  -2  14   5        3.45        2.97      1.84 o 
  -1  14   5       34.07       40.21      2.44 o 
   0  14   5       20.49       19.59      1.86 o 
   1  14   5       37.67       37.54      2.44 o 
   2  14   5        0.99       -1.23      1.53 o 
   3  14   5       14.06       14.37      1.88 o 
  -3  15   5        0.58       -1.43      1.43 o 
  -2  15   5        0.14       -0.20      2.04 o 
  -1  15   5       18.63       23.93      2.15 o 
   0  15   5        4.95        5.57      1.51 o 
 -13   0   6        9.27       10.21      2.04 o 
 -12   0   6       59.74       54.75      3.47 o 
 -11   0   6        2.72        2.60      0.61 o 
 -10   0   6      949.57      956.71     10.59 o 
  -9   0   6     1814.22     1734.41     20.86 o 
  -8   0   6      350.06      344.11      4.94 o 
  -7   0   6       82.95       68.11      2.00 o 
  -6   0   6      178.55      232.31      3.17 o 
  -5   0   6     1333.80     1403.86     15.16 o 
  -4   0   6       56.57       51.80      1.32 o 
  -3   0   6      663.17      634.49      6.88 o 
  -2   0   6       33.33       27.32      0.93 o 
  -1   0   6     2178.81     2301.16     25.93 o 
   0   0   6      179.56      181.85      2.70 o 
   1   0   6      288.47      274.94      3.82 o 
   2   0   6      373.96      409.00      5.38 o 
   3   0   6       20.02       19.77      0.61 o 
   4   0   6        6.02        8.48      0.72 o 
   5   0   6        5.18        3.43      0.78 o 
   6   0   6       44.63       42.28      3.27 o 
   7   0   6       63.36       65.16      3.88 o 
   8   0   6      670.34      683.70     18.18 o 
   9   0   6       46.05       50.66      4.09 o 
  10   0   6        3.12        3.68      2.04 o 
 -14   1   6        8.20        9.60      2.04 o 
 -13   1   6        2.68        0.10      1.01 o 
 -12   1   6        5.43        4.20      0.69 o 
 -11   1   6        5.91        5.13      0.67 o 
 -10   1   6        1.85        1.38      0.49 o 
  -9   1   6      287.87      293.74      2.92 o 
  -8   1   6       39.91       33.39      0.96 o 
  -7   1   6      134.04      136.52      1.68 o 
  -6   1   6      387.52      428.13      3.46 o 
  -5   1   6      310.20      285.97      2.57 o 
  -4   1   6      383.29      358.19      3.65 o 
  -3   1   6      718.16      648.50      6.43 o 
  -2   1   6       16.77       35.23      0.64 o 
  -1   1   6       21.66       15.30      0.48 o 
   0   1   6      185.47      224.92      2.27 o 
   1   1   6       15.81       15.82      0.52 o 
   2   1   6      833.49      850.30      6.90 o 
   3   1   6        4.64        5.59      0.25 o 
   4   1   6        6.67        8.81      0.54 o 
   5   1   6       66.26       65.96      1.89 o 
   6   1   6      234.08      217.84      4.03 o 
   7   1   6        3.59        2.66      1.43 o 
   8   1   6       11.95       10.67      1.63 o 
   9   1   6       31.97       27.88      2.24 o 
  10   1   6       21.89       27.14      2.38 o 
 -13   2   6        2.16        3.90      0.98 o 
 -12   2   6       11.76       10.88      0.96 o 
 -11   2   6      197.14      187.63      3.19 o 
 -10   2   6      871.49      847.57      9.67 o 
  -9   2   6      187.95      205.95      2.74 o 
  -8   2   6      558.70      544.00      5.10 o 
  -7   2   6       39.77       40.73      0.84 o 
  -6   2   6       36.29       41.96      0.71 o 
  -5   2   6     1293.36     1418.26     12.40 o 
  -4   2   6       77.00      116.17      1.74 o 
  -3   2   6      651.44      724.09      5.80 o 
  -2   2   6      186.03      205.69      1.98 o 
  -1   2   6      247.70      254.37      2.51 o 
   0   2   6     1087.81     1090.24      9.04 o 
   1   2   6        8.03       12.10      0.42 o 
   2   2   6      303.89      302.79      2.81 o 
   3   2   6     1118.11     1098.28      8.76 o 
   4   2   6       18.26       23.67      0.78 o 
   5   2   6        1.57        0.37      0.66 o 
   6   2   6      297.35      269.82      4.75 o 
   7   2   6        0.13       -0.45      0.86 o 
   8   2   6        0.22        1.84      1.16 o 
   9   2   6        2.05        0.68      1.13 o 
  10   2   6        4.57        4.49      1.44 o 
 -14   3   6        4.29        4.10      1.74 o 
 -13   3   6        0.41        1.26      0.90 o 
 -12   3   6       78.19       80.61      2.63 o 
 -11   3   6       17.31       20.74      1.14 o 
 -10   3   6       30.52       20.75      1.10 o 
  -9   3   6       15.86       12.70      0.91 o 
  -8   3   6      195.74      199.23      3.01 o 
  -7   3   6      237.78      209.94      2.38 o 
  -6   3   6      760.74      795.33      7.21 o 
  -5   3   6        6.39        3.93      0.41 o 
  -4   3   6        9.10       21.19      0.68 o 
  -3   3   6     2047.06     2193.02     18.19 o 
  -2   3   6      403.26      440.95      3.81 o 
  -1   3   6       72.69       86.78      1.14 o 
   0   3   6      289.58      338.32      3.40 o 
   1   3   6      442.16      484.21      4.16 o 
   2   3   6      288.92      280.23      2.66 o 
   3   3   6        0.01        0.17      0.21 o 
   4   3   6        7.34        6.20      0.60 o 
   5   3   6       25.23       27.93      1.41 o 
   6   3   6      194.22      173.79      3.57 o 
   7   3   6      107.08      104.20      4.10 o 
   8   3   6        2.72        1.65      0.84 o 
   9   3   6       10.71       11.98      1.84 o 
  10   3   6       40.27       47.44      4.19 o 
 -14   4   6       56.27       69.82      3.17 o 
 -13   4   6      124.55      139.06      4.18 o 
 -12   4   6        0.01        1.70      1.51 o 
 -11   4   6        0.12        0.67      0.66 o 
 -10   4   6      589.18      533.06      6.73 o 
  -9   4   6      459.82      433.40      5.61 o 
  -8   4   6        5.73        6.44      0.72 o 
  -7   4   6      126.46      108.42      3.02 o 
  -6   4   6       30.56       47.23      1.10 o 
  -5   4   6       96.39       87.78      1.55 o 
  -4   4   6      553.31      587.16      6.20 o 
  -3   4   6       36.67       28.52      0.72 o 
  -2   4   6       47.92       44.84      0.74 o 
  -1   4   6     2404.34     2599.74     28.10 o 
   0   4   6      100.03       93.45      1.53 o 
   1   4   6      107.57       90.02      1.18 o 
   2   4   6       12.74        9.61      0.39 o 
   3   4   6        0.65        0.30      0.33 o 
   4   4   6      166.10      153.11      2.56 o 
   5   4   6       17.60       17.26      1.71 o 
   6   4   6      190.22      195.44      5.05 o 
   7   4   6       47.88       47.58      5.31 o 
   8   4   6        1.86        4.27      1.28 o 
   9   4   6        5.52        8.92      1.59 o 
  10   4   6       12.81       12.60      1.95 o 
 -13   5   6        1.99        3.45      2.35 o 
 -12   5   6        7.64       11.86      1.59 o 
 -11   5   6       64.35       72.23      2.44 o 
 -10   5   6      115.50      119.87      2.51 o 
  -9   5   6        0.25        0.62      0.60 o 
  -8   5   6        3.91        0.90      0.60 o 
  -7   5   6      167.08      146.30      2.51 o 
  -6   5   6      151.81      137.13      2.39 o 
  -5   5   6      124.85      142.52      2.17 o 
  -4   5   6        0.53        2.91      0.35 o 
  -3   5   6      372.92      416.25      4.44 o 
  -2   5   6       13.22       24.43      0.45 o 
  -1   5   6      651.42      711.16      7.96 o 
   0   5   6      199.39      222.50      3.69 o 
   1   5   6       22.83       18.67      0.54 o 
   2   5   6      568.95      567.16      6.07 o 
   3   5   6       27.52       25.71      0.86 o 
   4   5   6       92.31       79.55      1.95 o 
   5   5   6        0.08       -0.91      1.23 o 
   6   5   6        2.09       -0.03      0.93 o 
   7   5   6       47.98       49.43      2.60 o 
   8   5   6        9.74       11.61      1.66 o 
   9   5   6        0.31       -0.82      1.43 o 
  10   5   6       14.58       11.97      1.95 o 
 -13   6   6       43.51       52.65      3.37 o 
 -12   6   6       34.63       33.11      2.24 o 
 -11   6   6       10.46       11.02      2.04 o 
 -10   6   6        0.60        3.47      0.98 o 
  -9   6   6       23.10       20.95      1.08 o 
  -8   6   6        0.16       -0.21      0.53 o 
  -7   6   6      324.35      319.36      4.42 o 
  -6   6   6        4.27        3.93      1.11 o 
  -5   6   6      173.17      199.79      2.80 o 
  -4   6   6       19.33       21.38      0.92 o 
  -3   6   6      720.43      692.98      6.60 o 
  -2   6   6      765.36      786.76      6.21 o 
  -1   6   6        3.28        2.66      0.25 o 
   0   6   6      424.96      413.54      3.82 o 
   1   6   6      388.48      415.65      4.17 o 
   2   6   6       22.99       20.33      0.86 o 
   3   6   6       33.71       33.01      0.98 o 
   4   6   6      193.53      185.59      3.69 o 
   5   6   6       63.10       65.34      2.76 o 
   6   6   6       69.88       74.47      2.96 o 
   7   6   6        1.04       -0.04      1.08 o 
   8   6   6        9.09       11.75      1.73 o 
   9   6   6       12.67       17.61      2.02 o 
 -13   7   6        0.60        0.20      2.04 o 
 -12   7   6        0.03       -1.16      1.16 o 
 -11   7   6       25.24       24.27      3.57 o 
 -10   7   6        0.76       -0.11      1.63 o 
  -9   7   6       45.45       46.03      2.44 o 
  -8   7   6        3.56        1.32      0.83 o 
  -7   7   6        3.21        1.98      0.63 o 
  -6   7   6       14.55       10.27      0.78 o 
  -5   7   6        3.92        3.53      0.70 o 
  -4   7   6      226.96      197.89      2.36 o 
  -3   7   6       14.66       13.94      0.66 o 
  -2   7   6     1482.11     1499.64     14.36 o 
  -1   7   6       35.89       35.96      0.83 o 
   0   7   6      404.00      379.44      3.70 o 
   1   7   6      196.28      188.25      2.15 o 
   2   7   6      500.05      485.88      4.54 o 
   3   7   6       10.32        9.92      0.79 o 
   4   7   6        4.47        7.63      2.35 o 
   5   7   6        2.21        1.68      2.04 o 
   6   7   6        0.00       -0.87      0.87 o 
   7   7   6       34.97       34.10      2.69 o 
   8   7   6        2.43        2.71      0.98 o 
   9   7   6        0.42        0.20      0.98 o 
 -12   8   6       38.91       53.11      5.41 o 
 -11   8   6       31.43       36.90      3.47 o 
 -10   8   6        0.23        1.26      1.22 o 
  -9   8   6        2.05        0.89      1.08 o 
  -8   8   6      151.24      141.79      3.10 o 
  -7   8   6       60.81       56.67      1.95 o 
  -6   8   6      162.85      134.62      2.57 o 
  -5   8   6       77.64       87.99      2.49 o 
  -4   8   6      336.90      303.12      3.37 o 
  -3   8   6      521.60      527.57      5.73 o 
  -2   8   6     1420.34     1401.14     17.18 o 
  -1   8   6      168.06      179.36      2.95 o 
   0   8   6       68.62       75.48      1.35 o 
   1   8   6       47.71       59.11      1.16 o 
   2   8   6      310.10      309.61      3.26 o 
   3   8   6       25.13       24.27      0.80 o 
   4   8   6       15.66       22.46      1.20 o 
   5   8   6        3.50        2.81      0.75 o 
   6   8   6        0.81        0.19      0.65 o 
   7   8   6       32.59       33.72      2.45 o 
   8   8   6        1.27        2.25      0.86 o 
 -12   9   6        1.70        2.25      2.45 o 
 -11   9   6        0.12       -0.04      1.37 o 
 -10   9   6        1.31        2.40      1.37 o 
  -9   9   6       11.71       11.16      1.73 o 
  -8   9   6        4.88        5.80      1.44 o 
  -7   9   6       63.91       52.58      1.95 o 
  -6   9   6      113.87      115.82      2.79 o 
  -5   9   6      182.50      176.82      3.54 o 
  -4   9   6      308.59      301.46      3.76 o 
  -3   9   6       31.73       36.91      1.40 o 
  -2   9   6      308.36      279.88      4.02 o 
  -1   9   6      228.88      206.24      3.33 o 
   0   9   6       38.05       36.07      1.29 o 
   1   9   6      104.70       94.86      1.74 o 
   2   9   6        8.73        8.89      0.65 o 
   3   9   6        0.56        0.56      0.44 o 
   4   9   6        6.84        5.47      0.72 o 
   5   9   6       21.43       26.73      1.31 o 
   6   9   6        3.69        1.43      0.81 o 
   7   9   6        3.13        2.13      0.86 o 
   8   9   6       11.46       15.24      1.57 o 
 -11  10   6        8.49        7.56      2.66 o 
 -10  10   6       70.37       81.64      3.68 o 
  -9  10   6       26.07       29.04      2.96 o 
  -8  10   6        1.48        1.82      1.37 o 
  -7  10   6       97.07       80.23     11.13 o 
  -6  10   6      312.75      308.34      5.34 o 
  -5  10   6      190.82      172.61      3.63 o 
  -4  10   6       17.57       18.53      0.90 o 
  -3  10   6        4.07        3.36      0.86 o 
  -2  10   6        1.26        0.47      0.69 o 
  -1  10   6       54.43       53.25      2.30 o 
   0  10   6       82.92       67.60      2.96 o 
   1  10   6        2.46        1.57      0.93 o 
   2  10   6        0.57        3.70      0.90 o 
   3  10   6       50.26       51.63      1.56 o 
   4  10   6        1.62        0.75      0.60 o 
   5  10   6        0.42       -0.07      0.61 o 
   6  10   6       25.03       28.66      1.68 o 
   7  10   6        0.52        0.87      0.86 o 
 -10  11   6        2.32        3.68      2.45 o 
  -9  11   6        0.13       -0.53      1.37 o 
  -8  11   6       14.43        7.71      1.73 o 
  -7  11   6       27.10       27.19      2.24 o 
  -6  11   6       45.04       48.31      3.17 o 
  -5  11   6        1.26        1.51      1.05 o 
  -4  11   6       45.69       35.59      1.71 o 
  -3  11   6       57.28       64.58      2.65 o 
  -2  11   6       31.48       35.93      5.52 o 
  -1  11   6        0.57        0.41      1.33 o 
   0  11   6       56.93       53.55      2.59 o 
   1  11   6       46.99       52.84      2.59 o 
   2  11   6        5.08        4.97      1.22 o 
   3  11   6        0.12        1.89      1.23 o 
   4  11   6       24.39       26.44      1.95 o 
   5  11   6        0.04       -0.37      0.69 o 
   6  11   6        2.26        2.49      0.83 o 
  -9  12   6        4.16        2.25      2.45 o 
  -8  12   6       24.29       22.93      2.30 o 
  -7  12   6       87.17       97.62      9.29 o 
  -6  12   6        0.71        1.02      1.30 o 
  -5  12   6       16.38       15.86      1.62 o 
  -4  12   6        0.21        1.72      1.63 o 
  -3  12   6       20.94       19.81      1.72 o 
  -2  12   6       12.19       16.10      1.84 o 
  -1  12   6        0.03       -0.93      0.93 o 
   0  12   6       42.39       41.15      2.38 o 
   1  12   6        9.29       12.09      1.51 o 
   2  12   6        0.28       -0.51      1.01 o 
   3  12   6        2.38        0.71      1.16 o 
   4  12   6        0.79       -0.31      1.16 o 
   5  12   6       27.09       27.41      1.84 o 
  -8  13   6        1.32       -0.41      2.25 o 
  -7  13   6        0.23       -2.04      2.04 o 
  -6  13   6        9.76       11.64      2.86 o 
  -5  13   6        0.00       -0.41      1.63 o 
  -4  13   6        7.85        6.64      1.28 o 
  -3  13   6        3.65        3.59      1.84 o 
  -2  13   6        9.95       11.06      2.35 o 
  -1  13   6        1.14        0.31      1.16 o 
   0  13   6       46.05       48.58      2.59 o 
   1  13   6        0.45        1.79      1.22 o 
   2  13   6        3.82        3.77      2.04 o 
   3  13   6        0.48        1.63      1.30 o 
   4  13   6        0.21        1.56      1.43 o 
  -6  14   6        0.02        0.20      2.25 o 
  -5  14   6       38.63       34.52      3.68 o 
  -4  14   6       16.96       13.07      2.86 o 
  -3  14   6       35.53       45.98      2.86 o 
  -2  14   6        1.09       -0.61      1.53 o 
  -1  14   6        5.75        8.22      1.94 o 
   0  14   6       32.01       41.73      2.52 o 
   1  14   6        0.76       -1.16      1.16 o 
   2  14   6        3.54        1.30      1.22 o 
 -14   1   7        4.79        4.49      2.04 o 
 -13   1   7        6.88       12.07      1.51 o 
 -12   1   7        1.48        2.25      1.01 o 
 -11   1   7        0.55        2.31      0.66 o 
 -10   1   7       52.52       49.26      1.50 o 
  -9   1   7     1437.94     1363.09     12.89 o 
  -8   1   7        0.01        0.16      0.38 o 
  -7   1   7        2.29        4.65      0.35 o 
  -6   1   7       69.86       79.86      1.36 o 
  -5   1   7     1895.27     2071.86     22.53 o 
  -4   1   7       24.38       29.64      1.42 o 
  -3   1   7      483.02      538.93      4.94 o 
  -2   1   7      185.72      181.01      1.94 o 
  -1   1   7      493.76      490.35      4.73 o 
   0   1   7      332.45      394.29      3.71 o 
   1   1   7        4.10        6.39      0.40 o 
   2   1   7      148.70      163.39      2.02 o 
   3   1   7       14.12       10.88      0.44 o 
   4   1   7        2.71        0.99      0.48 o 
   5   1   7      494.49      517.48      7.61 o 
   6   1   7        1.26        1.33      1.01 o 
   7   1   7      111.04      121.23      4.11 o 
   8   1   7      244.86      248.26      6.43 o 
   9   1   7        0.70       -0.18      1.33 o 
  10   1   7       18.44       20.12      2.45 o 
 -14   2   7       38.00       40.45      3.68 o 
 -13   2   7        1.63        2.52      1.13 o 
 -12   2   7        1.57        1.60      0.74 o 
 -11   2   7       90.24       86.11      2.04 o 
 -10   2   7        0.21        0.82      0.60 o 
  -9   2   7      104.59      105.61      2.14 o 
  -8   2   7      339.02      308.76      4.13 o 
  -7   2   7      647.95      636.83      6.39 o 
  -6   2   7      759.51      772.82      8.28 o 
  -5   2   7       62.14       70.37      1.62 o 
  -4   2   7      481.47      405.56      4.77 o 
  -3   2   7      386.68      435.18      4.09 o 
  -2   2   7     1305.12     1339.84     12.71 o 
  -1   2   7       27.89       27.67      1.27 o 
   0   2   7       38.25       40.44      0.79 o 
   1   2   7        1.93        0.89      0.23 o 
   2   2   7      442.78      441.67      4.06 o 
   3   2   7      140.99      119.53      1.51 o 
   4   2   7      818.91      772.60     10.51 o 
   5   2   7      334.71      325.29      5.94 o 
   6   2   7       96.74       86.83      2.47 o 
   7   2   7       11.17       12.05      1.66 o 
   8   2   7       15.35       14.30      2.96 o 
   9   2   7       12.30       16.50      3.06 o 
 -14   3   7       52.55       65.78      4.70 o 
 -13   3   7       23.81       28.04      1.84 o 
 -12   3   7       95.53       96.95      2.34 o 
 -11   3   7      108.43      112.95      2.42 o 
 -10   3   7      945.21      882.14     10.10 o 
  -9   3   7       60.36       58.74      1.58 o 
  -8   3   7      558.07      496.69      6.09 o 
  -7   3   7      147.83      140.18      2.37 o 
  -6   3   7        2.48        0.87      0.36 o 
  -5   3   7      455.04      432.91      5.23 o 
  -4   3   7       43.11       41.28      0.83 o 
  -3   3   7      182.95      161.46      1.96 o 
  -2   3   7       32.91       32.82      0.76 o 
  -1   3   7      164.00      194.29      3.01 o 
   0   3   7      350.82      385.58      5.01 o 
   1   3   7      158.12      154.91      1.75 o 
   2   3   7       24.24       18.18      0.62 o 
   3   3   7      370.36      332.33      3.97 o 
   4   3   7      299.04      297.68      6.85 o 
   5   3   7       19.41       14.14      1.07 o 
   6   3   7       50.36       59.90      2.37 o 
   7   3   7        1.11       -0.08      0.72 o 
   8   3   7        0.25       -1.01      1.01 o 
   9   3   7        4.41        2.96      1.44 o 
 -14   4   7       96.23      122.26      4.19 o 
 -13   4   7        0.06       -0.23      1.10 o 
 -12   4   7        6.05        4.93      1.06 o 
 -11   4   7       50.74       45.28      2.06 o 
 -10   4   7      653.39      637.48      7.80 o 
  -9   4   7        0.06        0.54      0.55 o 
  -8   4   7      224.93      209.16      3.24 o 
  -7   4   7      429.41      400.97      5.13 o 
  -6   4   7       15.63        7.49      0.66 o 
  -5   4   7        5.39        6.66      0.65 o 
  -4   4   7      375.98      357.15      3.82 o 
  -3   4   7       10.48       11.63      0.46 o 
  -2   4   7      109.79       94.12      1.53 o 
  -1   4   7       81.83       75.60      1.09 o 
   0   4   7      132.52      148.44      1.70 o 
   1   4   7       13.22       10.65      0.44 o 
   2   4   7      127.36      122.55      2.24 o 
   3   4   7        7.15        6.15      0.50 o 
   4   4   7      205.74      185.86      3.67 o 
   5   4   7        5.19        3.94      0.86 o 
   6   4   7      115.72      119.70      3.13 o 
   7   4   7       67.88       61.51      2.25 o 
   8   4   7        3.43        0.84      0.90 o 
   9   4   7       76.43       91.93      3.97 o 
 -13   5   7        0.03       -1.16      1.16 o 
 -12   5   7       19.77       14.38      1.80 o 
 -11   5   7        2.56        1.24      0.69 o 
 -10   5   7      119.63      112.44      2.46 o 
  -9   5   7       30.47       28.15      1.24 o 
  -8   5   7      177.95      167.38      2.87 o 
  -7   5   7        3.15        7.38      0.72 o 
  -6   5   7      237.78      219.91      3.31 o 
  -5   5   7      254.04      256.13      3.29 o 
  -4   5   7       15.22       10.11      0.44 o 
  -3   5   7       30.94       27.26      1.10 o 
  -2   5   7       34.81       34.68      0.76 o 
  -1   5   7      124.53      137.62      1.54 o 
   0   5   7       62.02       69.81      1.09 o 
   1   5   7      842.30      784.78      7.24 o 
   2   5   7       98.15       83.72      1.58 o 
   3   5   7       58.15       72.61      1.47 o 
   4   5   7      181.12      162.99      3.48 o 
   5   5   7       39.24       35.81      1.64 o 
   6   5   7       19.01       16.74      1.29 o 
   7   5   7       55.57       60.57      2.91 o 
   8   5   7        5.36        7.71      1.19 o 
   9   5   7        6.63       12.09      1.86 o 
 -13   6   7        1.96        3.19      1.63 o 
 -12   6   7        9.83       10.14      1.59 o 
 -11   6   7        6.08        5.60      1.14 o 
 -10   6   7        0.30        1.05      0.69 o 
  -9   6   7       59.52       49.08      1.64 o 
  -8   6   7       28.02       25.02      1.16 o 
  -7   6   7       77.14       80.79      1.93 o 
  -6   6   7        2.56        3.72      0.63 o 
  -5   6   7        0.00        0.64      0.42 o 
  -4   6   7      109.15      103.06      1.72 o 
  -3   6   7      341.03      336.63      3.88 o 
  -2   6   7       57.60       45.02      1.12 o 
  -1   6   7      562.95      614.80      5.14 o 
   0   6   7        0.06       -0.13      0.38 o 
   1   6   7     1464.18     1371.28     13.49 o 
   2   6   7      148.30      139.89      2.25 o 
   3   6   7      298.96      269.62      3.50 o 
   4   6   7        0.40       -0.62      0.62 o 
   5   6   7       60.67       58.74      2.08 o 
   6   6   7        5.68        3.47      0.93 o 
   7   6   7        9.44       11.26      1.31 o 
   8   6   7       11.08        8.26      1.61 o 
 -13   7   7        2.84       -1.84      1.84 o 
 -12   7   7        0.49       -0.61      1.22 o 
 -11   7   7       39.88       45.15      2.67 o 
 -10   7   7      115.69      114.15      3.18 o 
  -9   7   7       94.63       90.58      2.20 o 
  -8   7   7       54.58       42.19      1.54 o 
  -7   7   7      260.14      222.07      3.61 o 
  -6   7   7       97.94       89.41      2.03 o 
  -5   7   7       63.78       74.34      1.82 o 
  -4   7   7        1.05        0.76      0.59 o 
  -3   7   7      474.55      456.00      5.06 o 
  -2   7   7      125.02      135.32      2.14 o 
  -1   7   7       81.19       90.54      1.67 o 
   0   7   7       36.09       42.64      0.92 o 
   1   7   7      763.62      764.49      6.68 o 
   2   7   7        0.25       -0.40      0.49 o 
   3   7   7       37.00       45.26      1.24 o 
   4   7   7        8.90        7.40      1.02 o 
   5   7   7       95.98       96.08      3.59 o 
   6   7   7       13.48       13.70      1.29 o 
   7   7   7       90.52       84.70      2.92 o 
   8   7   7        4.93        3.73      1.07 o 
 -12   8   7       12.52       16.97      3.27 o 
 -11   8   7        2.35        3.75      1.51 o 
 -10   8   7        1.20       -0.43      1.22 o 
  -9   8   7       33.34       29.31      2.09 o 
  -8   8   7       14.41       15.64      1.07 o 
  -7   8   7        0.10        0.11      0.80 o 
  -6   8   7        1.95       -0.16      0.62 o 
  -5   8   7        0.56        1.76      0.71 o 
  -4   8   7       34.58       35.05      1.01 o 
  -3   8   7       14.94       13.42      0.76 o 
  -2   8   7     1352.19     1334.35     13.10 o 
  -1   8   7       51.24       54.64      1.36 o 
   0   8   7       50.89       49.14      1.49 o 
   1   8   7      137.59      128.84      2.28 o 
   2   8   7        4.77        5.09      0.80 o 
   3   8   7       47.07       50.77      1.24 o 
   4   8   7        2.30        2.06      0.60 o 
   5   8   7       11.08       12.05      0.89 o 
   6   8   7        3.23        3.63      0.73 o 
   7   8   7        0.00       -0.73      0.73 o 
   8   8   7        5.30        4.20      1.32 o 
 -11   9   7        1.11        0.46      1.51 o 
 -10   9   7       23.33       21.04      2.09 o 
  -9   9   7       27.42       26.01      3.68 o 
  -8   9   7       21.82       16.78      1.34 o 
  -7   9   7       57.21       50.87      1.89 o 
  -6   9   7       95.05      101.65      2.64 o 
  -5   9   7        0.04        0.82      1.63 o 
  -4   9   7       35.10       27.83      1.02 o 
  -3   9   7       96.34       85.77      2.11 o 
  -2   9   7        1.03        0.64      0.74 o 
  -1   9   7        1.31        0.14      0.71 o 
   0   9   7      155.91      135.52      3.89 o 
   1   9   7        0.18        0.75      0.71 o 
   2   9   7        2.99        3.91      0.56 o 
   3   9   7        3.33        2.04      0.63 o 
   4   9   7        0.02        0.07      0.58 o 
   5   9   7        1.20        1.34      0.66 o 
   6   9   7       20.80       21.51      1.16 o 
   7   9   7        0.10       -0.49      0.72 o 
 -11  10   7       35.07       43.92      4.29 o 
 -10  10   7        2.30        1.99      1.51 o 
  -9  10   7       34.04       39.18      4.70 o 
  -8  10   7       18.03       16.04      1.95 o 
  -7  10   7        0.42        0.13      0.87 o 
  -6  10   7      113.73      105.15      2.82 o 
  -5  10   7        9.09       11.69      1.32 o 
  -4  10   7        0.01       -0.54      0.74 o 
  -3  10   7        3.64        4.65      0.93 o 
  -2  10   7       35.97       34.93      2.06 o 
  -1  10   7        0.30        0.11      0.93 o 
   0  10   7       52.67       44.17      2.30 o 
   1  10   7       38.89       38.85      2.24 o 
   2  10   7       35.07       30.79      2.01 o 
   3  10   7        9.55       10.08      1.17 o 
   4  10   7        3.20        2.43      0.76 o 
   5  10   7        1.86        0.39      0.68 o 
   6  10   7        4.99        7.21      0.94 o 
 -10  11   7        4.40        1.84      2.45 o 
  -9  11   7        5.24        4.89      1.72 o 
  -8  11   7        0.90        0.71      1.53 o 
  -7  11   7      117.35      116.41      4.18 o 
  -6  11   7        5.03        3.14      1.13 o 
  -5  11   7       35.96       36.49      2.11 o 
  -4  11   7        4.77        1.55      1.43 o 
  -3  11   7       32.37       25.81      1.80 o 
  -2  11   7        0.81       -0.41      0.87 o 
  -1  11   7        3.34        3.68      1.16 o 
   0  11   7       41.74       38.20      2.24 o 
   1  11   7       15.06       15.23      1.66 o 
   2  11   7       22.37       13.90      1.72 o 
   3  11   7        0.06       -0.22      1.08 o 
   4  11   7       18.85       17.19      1.86 o 
   5  11   7       77.93       89.36      3.04 o 
  -9  12   7        5.60        6.74      2.86 o 
  -8  12   7       10.34        9.60      2.86 o 
  -7  12   7       32.84       44.94      4.09 o 
  -6  12   7       37.52       33.30      3.68 o 
  -5  12   7        0.15        1.48      1.05 o 
  -4  12   7        1.16        0.61      1.63 o 
  -3  12   7       15.54       19.98      1.77 o 
  -2  12   7       81.51       93.52      3.46 o 
  -1  12   7       24.83       26.98      2.01 o 
   0  12   7       16.36       22.48      2.01 o 
   1  12   7       39.76       39.21      3.17 o 
   2  12   7        0.01       -0.61      1.16 o 
   3  12   7        2.40        3.81      1.37 o 
   4  12   7       18.95       19.82      2.04 o 
  -7  13   7       53.21       53.72      4.49 o 
  -6  13   7       70.18       69.45      5.11 o 
  -5  13   7        3.51        8.58      2.45 o 
  -4  13   7        1.24        1.46      1.13 o 
  -3  13   7        3.53        4.11      1.37 o 
  -2  13   7       23.76       28.10      2.15 o 
  -1  13   7        0.14       -1.02      1.23 o 
   0  13   7      148.40      167.02      5.41 o 
   1  13   7        2.89        2.86      1.30 o 
   2  13   7        3.90        4.53      1.51 o 
   3  13   7        4.99        6.46      2.14 o 
  -5  14   7       17.82       19.20      3.27 o 
  -4  14   7        0.54        0.00      1.84 o 
  -3  14   7        7.24        8.11      1.47 o 
  -2  14   7        4.87        0.90      1.22 o 
  -1  14   7        1.73        2.35      1.30 o 
   0  14   7        0.47       -0.53      1.22 o 
 -14   0   8        9.84       14.50      2.45 o 
 -13   0   8        8.94       14.91      2.25 o 
 -12   0   8      163.14      142.79      5.92 o 
 -11   0   8       47.57       43.71      3.06 o 
 -10   0   8       97.84       91.11      4.09 o 
  -9   0   8      746.45      699.09     11.18 o 
  -8   0   8      683.83      663.10      8.68 o 
  -7   0   8      815.92      836.63     10.57 o 
  -6   0   8      399.63      369.94      6.50 o 
  -5   0   8        0.03        3.85      0.64 o 
  -4   0   8     1008.28     1125.23     13.07 o 
  -3   0   8     2121.98     2224.56     28.18 o 
  -2   0   8      312.50      302.27      6.20 o 
  -1   0   8       86.29       75.90      2.59 o 
   0   0   8        2.13        2.05      0.43 o 
   1   0   8      187.77      180.78      2.98 o 
   2   0   8        0.55        0.55      0.50 o 
   3   0   8     2768.41     2687.69     30.72 o 
   4   0   8      115.61      119.63      3.19 o 
   5   0   8      316.90      305.59      9.81 o 
   6   0   8       89.37       75.79      4.70 o 
   7   0   8      133.67      124.40      5.92 o 
   8   0   8        1.43        4.29      2.25 o 
   9   0   8        0.74        0.41      1.84 o 
 -14   1   8       82.02       90.53      3.54 o 
 -13   1   8        6.08        7.07      1.37 o 
 -12   1   8       79.26       81.01      3.03 o 
 -11   1   8       23.21       20.93      1.66 o 
 -10   1   8       19.18       24.69      1.10 o 
  -9   1   8      570.28      560.07      6.71 o 
  -8   1   8       86.47       86.73      1.57 o 
  -7   1   8       70.27       58.33      1.42 o 
  -6   1   8        3.63        4.04      0.62 o 
  -5   1   8      255.33      241.62      3.24 o 
  -4   1   8       90.82       91.11      1.10 o 
  -3   1   8       15.97       27.88      0.80 o 
  -2   1   8      107.01      113.61      1.87 o 
  -1   1   8       93.92       96.23      1.80 o 
   0   1   8       19.41       23.36      0.71 o 
   1   1   8        0.34        1.41      0.30 o 
   2   1   8       42.21       40.48      0.93 o 
   3   1   8       12.88        9.27      0.57 o 
   4   1   8       26.41       26.17      1.69 o 
   5   1   8       19.23       14.77      1.36 o 
   6   1   8        5.86        5.13      1.53 o 
   7   1   8        5.26        9.70      1.94 o 
   8   1   8       52.30       54.28      3.03 o 
   9   1   8        9.40        5.91      1.74 o 
 -14   2   8        1.79        2.25      2.04 o 
 -13   2   8       40.55       45.08      2.44 o 
 -12   2   8      136.02      128.58      3.35 o 
 -11   2   8        0.52        0.05      0.61 o 
 -10   2   8      170.97      155.32      2.78 o 
  -9   2   8      358.33      312.55      4.29 o 
  -8   2   8      288.37      266.86      3.78 o 
  -7   2   8        4.57        2.93      0.55 o 
  -6   2   8       42.36       33.80      1.30 o 
  -5   2   8      208.73      222.56      4.94 o 
  -4   2   8      238.04      216.81      2.26 o 
  -3   2   8       54.63       48.66      0.90 o 
  -2   2   8        8.61        9.52      0.49 o 
  -1   2   8       67.29       59.71      1.06 o 
   0   2   8       59.14       72.94      1.17 o 
   1   2   8       16.47       18.00      0.64 o 
   2   2   8        0.45        0.22      0.30 o 
   3   2   8       41.67       42.96      0.98 o 
   4   2   8      267.29      235.94      4.32 o 
   5   2   8       40.31       42.96      1.86 o 
   6   2   8        9.88        8.45      1.08 o 
   7   2   8        3.73        6.62      1.51 o 
   8   2   8       64.76       71.72      3.47 o 
   9   2   8        0.09        0.07      1.28 o 
 -14   3   8       89.87       94.58      5.31 o 
 -13   3   8        0.11       -0.82      1.01 o 
 -12   3   8       45.11       45.51      1.70 o 
 -11   3   8        9.85        9.92      0.97 o 
 -10   3   8      216.05      203.82      3.36 o 
  -9   3   8        4.57       11.06      0.84 o 
  -8   3   8       18.80       20.42      1.18 o 
  -7   3   8       93.46       81.22      1.81 o 
  -6   3   8       21.27       16.61      1.70 o 
  -5   3   8      188.66      199.26      3.46 o 
  -4   3   8      115.64       99.06      1.42 o 
  -3   3   8        6.30        5.92      0.79 o 
  -2   3   8        6.54       14.31      0.75 o 
  -1   3   8        0.40        0.24      0.25 o 
   0   3   8        0.00        1.21      0.29 o 
   1   3   8        2.00        3.17      0.39 o 
   2   3   8        5.18        5.52      0.43 o 
   3   3   8       66.19       65.62      1.39 o 
   4   3   8       15.34       15.67      1.41 o 
   5   3   8       22.69       16.84      1.24 o 
   6   3   8       15.49       11.83      1.23 o 
   7   3   8        0.41        0.00      1.53 o 
   8   3   8       29.33       31.27      2.46 o 
   9   3   8        2.23        1.23      1.63 o 
 -14   4   8      113.33      121.95      6.33 o 
 -13   4   8        4.68        1.77      1.09 o 
 -12   4   8        6.74        5.28      1.39 o 
 -11   4   8       28.70       18.85      1.14 o 
 -10   4   8       60.55       66.67      1.88 o 
  -9   4   8        8.56        8.76      0.81 o 
  -8   4   8        0.17        0.04      0.55 o 
  -7   4   8      102.34       86.15      1.91 o 
  -6   4   8      151.93      152.26      2.99 o 
  -5   4   8        1.07        1.40      0.54 o 
  -4   4   8       32.10       36.39      1.05 o 
  -3   4   8       19.38       30.03      0.95 o 
  -2   4   8       76.29       65.95      1.11 o 
  -1   4   8      119.28      113.27      1.54 o 
   0   4   8       19.80       15.24      0.67 o 
   1   4   8        0.10       -0.36      0.36 o 
   2   4   8        4.78        5.96      0.58 o 
   3   4   8       19.51       20.75      0.82 o 
   4   4   8       11.88        9.04      1.02 o 
   5   4   8        5.10        8.02      1.05 o 
   6   4   8       25.29       27.19      1.59 o 
   7   4   8       11.29       10.93      1.25 o 
   8   4   8        0.52        2.57      1.63 o 
 -13   5   8        0.17       -0.11      1.02 o 
 -12   5   8        3.44        1.29      1.06 o 
 -11   5   8       22.09       18.93      1.40 o 
 -10   5   8       50.22       59.89      2.54 o 
  -9   5   8      159.56      160.08      2.95 o 
  -8   5   8      220.67      190.31      3.18 o 
  -7   5   8       90.68       84.34      1.93 o 
  -6   5   8        0.02        0.27      0.71 o 
  -5   5   8      268.29      235.55      4.05 o 
  -4   5   8      239.14      227.64      3.05 o 
  -3   5   8        0.44        0.65      0.35 o 
  -2   5   8        0.39        0.04      0.43 o 
  -1   5   8       59.86       56.83      1.06 o 
   0   5   8      129.06      123.20      1.74 o 
   1   5   8      233.65      207.12      2.89 o 
   2   5   8      103.69      108.35      1.92 o 
   3   5   8      177.44      170.59      2.58 o 
   4   5   8       24.47       16.52      1.34 o 
   5   5   8       10.43        9.60      1.10 o 
   6   5   8        5.05        5.62      1.23 o 
   7   5   8       15.22       13.39      1.35 o 
   8   5   8       13.87       14.17      1.95 o 
 -13   6   8        5.80        7.42      1.73 o 
 -12   6   8        8.07        5.70      1.59 o 
 -11   6   8       29.60       33.73      1.85 o 
 -10   6   8       33.67       24.58      1.29 o 
  -9   6   8        0.16        0.91      0.66 o 
  -8   6   8       36.44       31.34      1.32 o 
  -7   6   8       24.52       12.39      1.12 o 
  -6   6   8      173.94      149.47      3.13 o 
  -5   6   8      340.19      376.44      5.80 o 
  -4   6   8      687.05      674.79      7.51 o 
  -3   6   8      142.03      123.85      1.96 o 
  -2   6   8      226.32      203.87      2.78 o 
  -1   6   8      460.75      422.22      4.83 o 
   0   6   8      531.98      539.19      5.96 o 
   1   6   8      172.02      174.59      2.65 o 
   2   6   8      236.07      213.83      3.06 o 
   3   6   8       13.23       13.98      1.17 o 
   4   6   8       13.15       13.04      1.17 o 
   5   6   8       63.27       71.20      2.38 o 
   6   6   8       22.30       17.68      1.41 o 
   7   6   8        0.18        0.85      0.89 o 
   8   6   8        0.10       -0.01      0.96 o 
 -12   7   8        0.36       -0.92      2.04 o 
 -11   7   8        6.56        5.94      1.25 o 
 -10   7   8       46.88       38.90      2.00 o 
  -9   7   8        2.75        2.38      0.76 o 
  -8   7   8       85.87       79.19      2.05 o 
  -7   7   8       49.31       32.51      2.09 o 
  -6   7   8        3.43       -0.62      0.62 o 
  -5   7   8       34.82       30.96      1.71 o 
  -4   7   8       56.04       60.50      1.29 o 
  -3   7   8      105.76      105.60      1.84 o 
  -2   7   8      250.77      269.40      3.47 o 
  -1   7   8      263.57      229.02      3.08 o 
   0   7   8       12.16       15.74      0.92 o 
   1   7   8      126.56      144.77      2.72 o 
   2   7   8      219.19      212.34      3.42 o 
   3   7   8       45.98       28.49      1.26 o 
   4   7   8       15.30       17.14      1.31 o 
   5   7   8        5.27        4.23      0.98 o 
   6   7   8        0.07       -0.49      0.81 o 
   7   7   8        0.28        0.65      1.02 o 
 -12   8   8      169.36      194.72      5.63 o 
 -11   8   8        5.80        5.00      1.57 o 
 -10   8   8        0.67       -0.86      0.86 o 
  -9   8   8      225.24      241.27      4.09 o 
  -8   8   8        7.21        5.52      0.89 o 
  -7   8   8       17.39       10.09      0.98 o 
  -6   8   8       13.31       11.99      1.07 o 
  -5   8   8      454.33      424.08      6.59 o 
  -4   8   8      270.12      297.93      3.68 o 
  -3   8   8      499.36      451.53      5.19 o 
  -2   8   8       61.30       58.70      1.70 o 
  -1   8   8        7.90        4.31      0.86 o 
   0   8   8      172.17      158.39      3.66 o 
   1   8   8       10.40       12.11      1.14 o 
   2   8   8        1.98        0.97      0.52 o 
   3   8   8       24.41       29.52      1.79 o 
   4   8   8        0.06        2.06      0.68 o 
   5   8   8        2.32        0.65      0.64 o 
   6   8   8       25.38       30.53      1.36 o 
   7   8   8        4.82        5.86      0.92 o 
 -11   9   8        0.00       -1.09      1.37 o 
 -10   9   8        0.85        0.92      1.30 o 
  -9   9   8       41.31       44.53      2.73 o 
  -8   9   8       59.01       56.12      2.16 o 
  -7   9   8       10.35        8.71      0.96 o 
  -6   9   8       92.66       90.65      2.78 o 
  -5   9   8       51.09       50.97      1.91 o 
  -4   9   8        9.20        6.47      0.82 o 
  -3   9   8      110.82       98.69      2.48 o 
  -2   9   8       39.75       43.27      2.24 o 
  -1   9   8        2.61        1.57      0.93 o 
   0   9   8        1.86        6.10      1.22 o 
   1   9   8        7.61        7.04      1.37 o 
   2   9   8       22.68       17.77      2.14 o 
   3   9   8        4.22        4.47      1.09 o 
   4   9   8        2.05        1.32      0.66 o 
   5   9   8       13.26       11.13      0.95 o 
   6   9   8       11.44       14.51      1.11 o 
 -10  10   8      111.88      117.95      9.09 o 
  -9  10   8        6.11        5.19      1.66 o 
  -8  10   8       11.16        8.95      1.94 o 
  -7  10   8        3.56        3.30      1.17 o 
  -6  10   8        1.29        0.96      0.98 o 
  -5  10   8       15.79       16.79      1.57 o 
  -4  10   8       43.44       38.57      2.15 o 
  -3  10   8       68.28       76.08      2.94 o 
  -2  10   8       72.56       66.39      2.88 o 
  -1  10   8        2.25        4.12      1.22 o 
   0  10   8        0.50        0.93      1.08 o 
   1  10   8        0.94        4.09      1.22 o 
   2  10   8       50.71       48.20      3.78 o 
   3  10   8       11.00       11.32      1.66 o 
   4  10   8       15.25       13.32      2.25 o 
   5  10   8       27.07       25.66      1.47 o 
  -9  11   8        3.48        0.82      2.04 o 
  -8  11   8       28.22       36.64      5.31 o 
  -7  11   8       13.15       11.38      1.94 o 
  -6  11   8        1.60        1.23      1.02 o 
  -5  11   8       52.73       57.47      6.74 o 
  -4  11   8       60.82       58.66      2.73 o 
  -3  11   8       13.13       12.84      1.51 o 
  -2  11   8        4.43        1.94      1.33 o 
  -1  11   8        7.26        5.02      2.04 o 
   0  11   8       12.18       10.74      1.57 o 
   1  11   8       36.04       46.48      2.59 o 
   2  11   8        0.79        1.99      1.22 o 
   3  11   8        1.68        1.29      1.37 o 
   4  11   8        0.00       -0.47      1.33 o 
  -8  12   8        4.70        1.23      2.45 o 
  -7  12   8        0.35       -1.63      2.04 o 
  -6  12   8      121.58      116.71      3.92 o 
  -5  12   8       62.97       66.19      2.99 o 
  -4  12   8       14.27       18.84      1.77 o 
  -3  12   8       15.79       17.87      1.86 o 
  -2  12   8        8.50        6.85      1.63 o 
  -1  12   8       32.19       27.47      4.39 o 
   0  12   8        6.14        6.44      1.51 o 
   1  12   8       36.11       52.36      2.88 o 
   2  12   8        5.30        6.61      1.57 o 
   3  12   8        2.06        1.43      1.37 o 
  -6  13   8      144.17      165.05      7.76 o 
  -5  13   8        6.75       10.28      1.62 o 
  -4  13   8       25.93       23.93      2.06 o 
  -3  13   8        1.48        2.75      1.84 o 
  -2  13   8        8.55        7.67      3.88 o 
  -1  13   8        9.98       11.00      1.72 o 
   0  13   8        3.82        3.37      1.44 o 
   1  13   8        2.81        2.86      2.04 o 
 -14   1   9        0.34        1.27      1.28 o 
 -13   1   9        6.36        6.18      1.53 o 
 -12   1   9      214.10      203.74      5.13 o 
 -11   1   9      142.55      132.35      3.83 o 
 -10   1   9       58.03       50.88      2.31 o 
  -9   1   9       55.51       53.76      2.72 o 
  -8   1   9      416.48      384.95      4.94 o 
  -7   1   9      885.36      876.92     11.47 o 
  -6   1   9       85.12       87.68      2.95 o 
  -5   1   9      266.15      285.90      3.77 o 
  -4   1   9      571.98      602.94      5.26 o 
  -3   1   9       27.51       26.11      0.76 o 
  -2   1   9      282.66      305.59      3.45 o 
  -1   1   9      846.85      920.08     11.61 o 
   0   1   9        5.96        3.39      0.38 o 
   1   1   9      186.99      186.23      2.53 o 
   2   1   9      158.95      141.71      2.01 o 
   3   1   9       37.49       38.10      0.91 o 
   4   1   9        3.50        3.05      1.06 o 
   5   1   9       17.64       15.46      1.73 o 
   6   1   9       13.04       10.25      1.59 o 
   7   1   9        6.38        8.37      1.66 o 
   8   1   9       81.69       87.10      3.83 o 
 -14   2   9        0.02       -1.68      2.14 o 
 -13   2   9        0.47       -0.25      1.08 o 
 -12   2   9        3.99        7.34      1.37 o 
 -11   2   9        6.74        7.69      1.02 o 
 -10   2   9       70.39       64.08      1.73 o 
  -9   2   9      160.47      137.37      2.55 o 
  -8   2   9        9.73        9.20      0.82 o 
  -7   2   9      471.10      489.92      7.00 o 
  -6   2   9       41.20       40.56      1.42 o 
  -5   2   9      131.52      113.13      2.69 o 
  -4   2   9       52.64       50.97      1.00 o 
  -3   2   9       30.30       37.33      0.89 o 
  -2   2   9        5.66        6.22      0.45 o 
  -1   2   9      162.05      151.30      2.09 o 
   0   2   9      109.45      112.00      1.77 o 
   1   2   9       71.63       62.51      1.21 o 
   2   2   9      512.93      512.86      5.15 o 
   3   2   9        0.54        0.44      0.40 o 
   4   2   9        0.92        2.51      0.90 o 
   5   2   9        0.32       -0.09      0.79 o 
   6   2   9        0.54       -0.93      0.93 o 
   7   2   9       23.23       24.72      2.17 o 
   8   2   9       32.71       35.08      2.67 o 
 -14   3   9        1.45        1.63      1.84 o 
 -13   3   9        5.02        2.99      1.22 o 
 -12   3   9       46.42       44.93      1.96 o 
 -11   3   9        0.83        0.76      0.70 o 
 -10   3   9       13.24       12.56      1.86 o 
  -9   3   9      210.31      201.76      3.51 o 
  -8   3   9        0.22       -0.02      0.56 o 
  -7   3   9      239.03      218.44      3.89 o 
  -6   3   9      393.78      399.58      5.94 o 
  -5   3   9        1.70        2.18      0.59 o 
  -4   3   9       19.29       22.54      0.75 o 
  -3   3   9       67.33       63.49      1.36 o 
  -2   3   9        3.93        4.62      0.41 o 
  -1   3   9      197.89      206.35      2.65 o 
   0   3   9       60.59       46.72      1.12 o 
   1   3   9        0.92        2.34      0.40 o 
   2   3   9       25.28       23.29      0.99 o 
   3   3   9       66.85       69.04      1.49 o 
   4   3   9       43.22       48.67      1.95 o 
   5   3   9        0.86        1.13      0.81 o 
   6   3   9       12.63       15.73      1.80 o 
   7   3   9        5.09        6.05      1.51 o 
   8   3   9       22.76       25.73      2.31 o 
 -13   4   9        1.01        1.63      1.84 o 
 -12   4   9       19.94       19.43      1.30 o 
 -11   4   9      154.12      174.02      3.26 o 
 -10   4   9       99.81       97.15      2.51 o 
  -9   4   9      160.70      144.83      2.73 o 
  -8   4   9       24.72       20.23      1.04 o 
  -7   4   9        0.03       -0.57      0.57 o 
  -6   4   9        0.09        0.75      0.59 o 
  -5   4   9       20.92       21.36      1.10 o 
  -4   4   9       18.39       11.67      0.62 o 
  -3   4   9       42.21       41.18      1.13 o 
  -2   4   9      188.69      204.37      2.92 o 
  -1   4   9      169.46      154.76      2.19 o 
   0   4   9      205.56      199.23      2.46 o 
   1   4   9       58.96       46.87      1.26 o 
   2   4   9      118.16      107.49      1.97 o 
   3   4   9       14.16       16.87      0.79 o 
   4   4   9      128.24      132.01      3.17 o 
   5   4   9        8.85        5.46      1.05 o 
   6   4   9        1.20        0.92      0.90 o 
   7   4   9        3.85        3.75      1.42 o 
   8   4   9        4.70        6.22      1.66 o 
 -13   5   9        0.03       -0.56      1.02 o 
 -12   5   9      101.44      102.23      3.21 o 
 -11   5   9       32.72       33.62      2.45 o 
 -10   5   9       79.28       69.88      1.98 o 
  -9   5   9       14.03       10.44      0.93 o 
  -8   5   9      253.38      231.58      4.06 o 
  -7   5   9       47.20       43.95      1.68 o 
  -6   5   9      633.84      567.27     10.11 o 
  -5   5   9      463.29      418.51      6.28 o 
  -4   5   9       42.53       57.05      1.32 o 
  -3   5   9       75.77       90.89      1.77 o 
  -2   5   9      714.98      709.68      7.96 o 
  -1   5   9        8.49       13.05      0.70 o 
   0   5   9       14.13       13.04      0.65 o 
   1   5   9       70.86       72.05      1.58 o 
   2   5   9      149.40      131.53      2.51 o 
   3   5   9       36.60       43.17      1.23 o 
   4   5   9       25.74       24.80      1.52 o 
   5   5   9        3.05        1.10      0.93 o 
   6   5   9       15.08       17.39      1.44 o 
   7   5   9       18.95       18.36      1.50 o 
 -13   6   9       38.26       37.46      2.16 o 
 -12   6   9      134.20      140.85      3.76 o 
 -11   6   9       63.50       55.47      1.93 o 
 -10   6   9       57.10       55.81      1.84 o 
  -9   6   9      319.13      301.83      4.61 o 
  -8   6   9       10.59       10.93      0.93 o 
  -7   6   9       47.75       42.93      1.97 o 
  -6   6   9        0.14        1.23      0.71 o 
  -5   6   9        0.31        2.50      0.95 o 
  -4   6   9       39.00       47.34      1.23 o 
  -3   6   9        0.16       -0.40      0.40 o 
  -2   6   9       63.81       63.80      1.43 o 
  -1   6   9      363.16      360.10      4.34 o 
   0   6   9       33.21       19.20      1.18 o 
   1   6   9        5.41        3.99      0.67 o 
   2   6   9       14.30       19.81      1.19 o 
   3   6   9       17.50       12.57      1.02 o 
   4   6   9       63.28       70.29      2.38 o 
   5   6   9       22.88       23.72      1.53 o 
   6   6   9        0.82        0.73      1.03 o 
   7   6   9        0.03       -0.91      0.91 o 
 -12   7   9        0.01       -1.06      1.06 o 
 -11   7   9       73.50       79.12      2.79 o 
 -10   7   9       73.72       87.61      2.36 o 
  -9   7   9        1.51        3.00      0.80 o 
  -8   7   9       31.04       23.59      1.26 o 
  -7   7   9        0.00        0.96      0.74 o 
  -6   7   9        0.17        0.08      0.66 o 
  -5   7   9        8.44        8.90      1.04 o 
  -4   7   9       39.10       40.06      1.16 o 
  -3   7   9       56.76       44.18      1.23 o 
  -2   7   9      196.45      168.54      3.01 o 
  -1   7   9       60.89       64.00      2.15 o 
   0   7   9      442.17      420.86     14.71 o 
   1   7   9       18.65       14.71      1.94 o 
   2   7   9       11.35       11.31      1.11 o 
   3   7   9       11.58        7.85      1.05 o 
   4   7   9        7.61        6.88      1.24 o 
   5   7   9       22.64       27.44      1.67 o 
   6   7   9      138.16      150.70      3.88 o 
 -12   8   9        0.40       -1.63      2.04 o 
 -11   8   9        8.47       10.91      1.80 o 
 -10   8   9        7.73        5.62      0.99 o 
  -9   8   9        0.59        1.27      0.76 o 
  -8   8   9       31.70       36.62      1.55 o 
  -7   8   9       16.92       18.85      1.33 o 
  -6   8   9       40.52       33.22      3.10 o 
  -5   8   9      143.86      144.80      3.86 o 
  -4   8   9       30.83       23.25      1.77 o 
  -3   8   9       29.08       21.89      1.12 o 
  -2   8   9       23.62       26.71      1.86 o 
  -1   8   9       28.70       31.80      2.01 o 
   0   8   9        1.94        2.10      1.08 o 
   1   8   9        8.26        6.47      1.28 o 
   2   8   9      107.78       99.97      3.58 o 
   3   8   9        0.00        0.78      0.66 o 
   4   8   9        5.98       11.69      1.55 o 
   5   8   9       24.00       25.05      1.72 o 
   6   8   9        0.16        2.50      0.97 o 
 -11   9   9        0.39        0.00      2.04 o 
 -10   9   9        0.94        1.42      2.14 o 
  -9   9   9       23.13       23.42      1.41 o 
  -8   9   9       28.27       28.08      1.65 o 
  -7   9   9       14.67       11.64      1.17 o 
  -6   9   9        6.23        4.77      0.93 o 
  -5   9   9       32.32       33.31      1.64 o 
  -4   9   9       50.82       49.46      1.69 o 
  -3   9   9       15.43       19.32      1.95 o 
  -2   9   9       61.43       60.41      2.73 o 
  -1   9   9        2.45        0.51      1.01 o 
   0   9   9       39.51       34.37      2.24 o 
   1   9   9      127.31      116.58      3.87 o 
   2   9   9       10.50        9.83      1.57 o 
   3   9   9        2.67        2.02      1.28 o 
   4   9   9       23.53       25.29      2.06 o 
   5   9   9       27.26       31.58      1.62 o 
 -10  10   9       21.36       15.73      3.06 o 
  -9  10   9       14.31       16.71      2.45 o 
  -8  10   9        5.88        7.95      1.42 o 
  -7  10   9        0.75       -0.53      1.02 o 
  -6  10   9       26.27       21.07      1.77 o 
  -5  10   9        1.48        0.15      1.12 o 
  -4  10   9       79.96       76.36      3.37 o 
  -3  10   9       14.99        8.39      1.42 o 
  -2  10   9        0.02        0.31      1.01 o 
  -1  10   9        5.08        8.17      1.63 o 
   0  10   9        0.62        0.22      1.08 o 
   1  10   9        5.74        4.39      1.33 o 
   2  10   9       38.32       33.58      2.45 o 
   3  10   9       10.90       12.43      1.77 o 
   4  10   9        0.59       -1.02      2.04 o 
  -9  11   9       15.50       16.75      3.27 o 
  -8  11   9        8.61        7.97      2.45 o 
  -7  11   9        2.71        2.64      1.53 o 
  -6  11   9        4.48        6.54      1.42 o 
  -5  11   9       81.21       72.49      3.04 o 
  -4  11   9      261.62      273.31      6.46 o 
  -3  11   9      123.64      118.83      6.64 o 
  -2  11   9        0.61       -1.63      1.63 o 
  -1  11   9        9.81       13.08      1.72 o 
   0  11   9       66.09       76.67      3.37 o 
   1  11   9        5.71       12.21      1.72 o 
   2  11   9       23.75       22.80      2.35 o 
   3  11   9        6.74        6.45      1.66 o 
  -7  12   9       29.65       28.39      3.47 o 
  -6  12   9       16.96       13.12      1.72 o 
  -5  12   9        0.01        1.39      1.22 o 
  -4  12   9       12.67       16.31      1.84 o 
  -3  12   9       17.84       14.09      1.72 o 
  -2  12   9       68.87       81.04      3.43 o 
  -1  12   9        0.15       -0.23      1.33 o 
   0  12   9       23.82       19.47      2.09 o 
   1  12   9       23.28       21.96      2.66 o 
   2  12   9        1.55        0.69      2.45 o 
  -5  13   9        5.42       10.43      1.94 o 
  -4  13   9        4.10        1.69      2.25 o 
  -3  13   9        6.75        3.71      1.94 o 
  -2  13   9        6.10        8.24      3.37 o 
  -1  13   9       57.20       54.35      3.08 o 
 -14   0  10        0.46        1.63      1.63 o 
 -13   0  10       44.48       47.39      3.68 o 
 -12   0  10        5.36        5.52      1.84 o 
 -11   0  10      668.58      649.38     16.34 o 
 -10   0  10        0.23        0.20      1.23 o 
  -9   0  10      156.00      138.29      5.52 o 
  -8   0  10     2373.74     2240.88     46.78 o 
  -7   0  10      968.79      968.05     21.86 o 
  -6   0  10       60.54       73.08      4.70 o 
  -5   0  10        3.57        5.86      2.25 o 
  -4   0  10        0.90        1.98      0.79 o 
  -3   0  10       59.84       56.18      2.31 o 
  -2   0  10        2.74        2.06      0.78 o 
  -1   0  10      189.16      189.72      3.61 o 
   0   0  10       92.45      117.07      2.72 o 
   1   0  10        0.28        0.50      0.57 o 
   2   0  10      778.87      768.49      9.80 o 
   3   0  10      678.28      685.03      9.26 o 
   4   0  10      107.72      105.40      5.31 o 
   5   0  10      146.99      139.11      6.33 o 
   6   0  10        1.02       -0.61      1.63 o 
 -14   1  10       39.09       41.35      2.86 o 
 -13   1  10       45.65       53.02      3.37 o 
 -12   1  10        0.02        0.82      1.02 o 
 -11   1  10        8.56        6.59      1.63 o 
 -10   1  10       11.05        8.01      1.23 o 
  -9   1  10       80.47       75.00      3.17 o 
  -8   1  10       21.44       21.06      1.59 o 
  -7   1  10      207.61      210.53      3.76 o 
  -6   1  10       37.48       37.54      1.84 o 
  -5   1  10       48.61       53.82      1.73 o 
  -4   1  10       99.36       93.26      1.50 o 
  -3   1  10       11.86       11.48      0.59 o 
  -2   1  10      144.67      132.04      2.74 o 
  -1   1  10       48.00       60.03      1.28 o 
   0   1  10        1.84        2.05      0.44 o 
   1   1  10        0.09       -0.20      0.41 o 
   2   1  10       80.34       76.14      1.60 o 
   3   1  10       22.51       16.58      1.25 o 
   4   1  10      250.02      250.23      6.21 o 
   5   1  10        2.28        0.93      1.53 o 
   6   1  10        0.00        1.81      1.84 o 
   7   1  10       19.45       21.60      3.17 o 
 -13   2  10        0.17       -0.05      1.08 o 
 -12   2  10       23.90       25.68      1.95 o 
 -11   2  10       20.28       23.99      1.80 o 
 -10   2  10       87.87       92.82      2.54 o 
  -9   2  10       44.87       45.44      2.05 o 
  -8   2  10        1.07       -0.49      0.61 o 
  -7   2  10        0.68       -0.32      0.62 o 
  -6   2  10      128.08      129.60      4.40 o 
  -5   2  10       45.71       43.13      1.84 o 
  -4   2  10       23.85       17.25      0.97 o 
  -3   2  10      709.05      720.72      7.14 o 
  -2   2  10       25.54       25.82      0.87 o 
  -1   2  10       26.47       31.16      1.02 o 
   0   2  10       60.49       61.94      1.35 o 
   1   2  10        3.45        2.85      0.46 o 
   2   2  10      138.04      132.39      2.49 o 
   3   2  10      429.41      423.59      5.45 o 
   4   2  10        0.22        0.54      0.74 o 
   5   2  10        1.05        0.86      1.08 o 
   6   2  10        9.62       10.19      1.66 o 
   7   2  10       79.06       76.49      3.68 o 
 -13   3  10       26.78       26.78      2.09 o 
 -12   3  10       14.96       16.33      1.72 o 
 -11   3  10       21.24       22.13      1.41 o 
 -10   3  10      239.95      231.34      3.78 o 
  -9   3  10       80.89       74.27      2.06 o 
  -8   3  10       13.01       15.79      1.10 o 
  -7   3  10        0.17        1.12      0.79 o 
  -6   3  10      155.26      151.30      3.10 o 
  -5   3  10        0.88        0.20      0.59 o 
  -4   3  10       13.75       15.83      0.74 o 
  -3   3  10        6.79        5.66      0.58 o 
  -2   3  10        1.58        0.32      0.36 o 
  -1   3  10       31.82       32.52      0.97 o 
   0   3  10      174.61      157.97      2.35 o 
   1   3  10       39.52       37.43      1.75 o 
   2   3  10        0.00        0.47      0.56 o 
   3   3  10       11.30        7.55      0.92 o 
   4   3  10      273.98      280.35      5.20 o 
   5   3  10        3.42        1.94      1.04 o 
   6   3  10        3.45        0.61      1.16 o 
   7   3  10       43.22       47.60      2.96 o 
 -13   4  10        0.92        0.49      1.43 o 
 -12   4  10        0.96        3.03      1.48 o 
 -11   4  10        0.64        1.66      0.78 o 
 -10   4  10       75.91       65.59      1.91 o 
  -9   4  10        6.60        4.51      0.79 o 
  -8   4  10       15.33       16.85      1.17 o 
  -7   4  10      109.52       95.06      2.48 o 
  -6   4  10       29.73       21.87      1.22 o 
  -5   4  10      119.58      118.07      2.67 o 
  -4   4  10      180.94      180.48      2.66 o 
  -3   4  10      572.89      530.06      6.25 o 
  -2   4  10       14.23       17.67      1.07 o 
  -1   4  10      223.59      201.92      2.70 o 
   0   4  10        6.05        5.87      0.54 o 
   1   4  10        5.80        5.85      0.70 o 
   2   4  10        1.64        0.72      0.56 o 
   3   4  10       55.50       53.59      1.87 o 
   4   4  10       49.67       46.95      2.07 o 
   5   4  10        4.90        4.42      1.05 o 
   6   4  10       12.57       13.27      1.84 o 
   7   4  10        0.15       -0.07      1.22 o 
 -13   5  10        5.73        0.61      1.84 o 
 -12   5  10        7.63        6.86      1.07 o 
 -11   5  10      164.30      162.79      3.23 o 
 -10   5  10       30.91       26.43      1.69 o 
  -9   5  10       24.98       18.82      1.62 o 
  -8   5  10      204.51      204.94      4.04 o 
  -7   5  10       26.43       20.62      2.16 o 
  -6   5  10      123.76      118.88      2.83 o 
  -5   5  10       47.89       49.87      2.08 o 
  -4   5  10      456.93      442.58      5.34 o 
  -3   5  10        0.04       -0.42      0.42 o 
  -2   5  10      135.72      120.29      2.70 o 
  -1   5  10       61.93       59.77      1.43 o 
   0   5  10      340.54      345.94      5.42 o 
   1   5  10       14.04       13.14      0.88 o 
   2   5  10        3.72        2.59      0.70 o 
   3   5  10        9.54        7.85      1.07 o 
   4   5  10        3.27        2.60      0.98 o 
   5   5  10        0.60        0.21      1.11 o 
   6   5  10        4.10        1.92      0.98 o 
 -12   6  10      144.70      172.55      4.30 o 
 -11   6  10       80.56       76.51      2.26 o 
 -10   6  10       55.39       54.74      2.45 o 
  -9   6  10        8.70        8.47      1.41 o 
  -8   6  10       37.94       29.56      1.57 o 
  -7   6  10       85.65       85.17      2.47 o 
  -6   6  10       51.81       42.35      1.73 o 
  -5   6  10       94.77      100.68      2.01 o 
  -4   6  10       40.02       41.22      1.21 o 
  -3   6  10      280.53      251.31      3.97 o 
  -2   6  10      270.33      254.37      3.99 o 
  -1   6  10        1.96        2.76      1.12 o 
   0   6  10       17.97       18.94      1.66 o 
   1   6  10       14.51        8.26      1.37 o 
   2   6  10        7.89        8.76      1.05 o 
   3   6  10       12.33       11.16      1.28 o 
   4   6  10       20.89       20.72      1.48 o 
   5   6  10        6.62        6.44      1.17 o 
   6   6  10        0.78        1.78      0.98 o 
 -12   7  10       46.84       51.70      2.51 o 
 -11   7  10       12.51        7.30      1.06 o 
 -10   7  10       45.45       46.57      1.89 o 
  -9   7  10       35.14       38.32      2.04 o 
  -8   7  10      174.08      178.96      3.84 o 
  -7   7  10      118.70      110.69      2.86 o 
  -6   7  10        3.07        1.28      0.77 o 
  -5   7  10       37.59       38.38      1.26 o 
  -4   7  10       70.16       69.97      1.90 o 
  -3   7  10       81.67       87.75      2.13 o 
  -2   7  10       46.03       41.17      2.21 o 
  -1   7  10        4.14        3.99      1.08 o 
   0   7  10       47.56       39.86      2.30 o 
   1   7  10        0.47        0.27      0.93 o 
   2   7  10       36.42       31.10      2.15 o 
   3   7  10        1.97        4.91      0.98 o 
   4   7  10        2.73        2.14      0.98 o 
   5   7  10       19.01       18.66      1.55 o 
 -11   8  10       26.85       24.28      2.50 o 
 -10   8  10        1.32        1.24      0.85 o 
  -9   8  10       52.65       55.14      2.22 o 
  -8   8  10        1.80        1.26      0.87 o 
  -7   8  10       22.64       24.01      1.52 o 
  -6   8  10        0.44       -0.41      0.71 o 
  -5   8  10       85.34       83.25      2.46 o 
  -4   8  10       17.59       15.22      1.01 o 
  -3   8  10        6.48        3.45      0.89 o 
  -2   8  10        3.48        5.50      1.22 o 
  -1   8  10        0.99       -0.02      0.93 o 
   0   8  10       98.15       90.21      3.37 o 
   1   8  10      116.79      116.93      3.95 o 
   2   8  10       14.33       14.22      1.72 o 
   3   8  10        1.73        0.92      1.16 o 
   4   8  10        6.27        9.21      1.66 o 
   5   8  10        1.65        3.48      1.30 o 
 -10   9  10        1.03        1.01      1.10 o 
  -9   9  10        3.39        3.52      1.19 o 
  -8   9  10       35.86       43.49      2.07 o 
  -7   9  10       55.41       51.92      2.07 o 
  -6   9  10       60.90       57.93      2.15 o 
  -5   9  10       16.05       10.39      1.22 o 
  -4   9  10        1.37        0.93      0.81 o 
  -3   9  10       12.11        9.26      1.44 o 
  -2   9  10        3.19        0.86      1.08 o 
  -1   9  10       23.15       18.21      1.72 o 
   0   9  10       60.59       55.95      2.81 o 
   1   9  10      181.89      197.96      5.47 o 
   2   9  10        0.01        0.66      1.43 o 
   3   9  10       40.80       36.35      2.50 o 
   4   9  10        0.63       -0.51      1.53 o 
  -9  10  10       19.40       18.18      1.81 o 
  -8  10  10       38.24       48.07      3.21 o 
  -7  10  10       10.52       11.60      1.29 o 
  -6  10  10        0.04       -0.14      0.83 o 
  -5  10  10       99.63      104.18      2.98 o 
  -4  10  10        9.70       13.62      3.27 o 
  -3  10  10       50.71       59.38      2.79 o 
  -2  10  10        0.42       -0.10      1.43 o 
  -1  10  10        1.45        0.33      1.08 o 
   0  10  10       19.48       22.84      2.01 o 
   1  10  10        2.83        2.09      1.28 o 
   2  10  10       26.30       29.77      2.38 o 
   3  10  10        0.53       -0.86      1.33 o 
  -8  11  10       18.52       15.69      1.86 o 
  -7  11  10        9.62        9.44      1.62 o 
  -6  11  10       15.75       16.13      1.77 o 
  -5  11  10        0.80       -0.51      1.33 o 
  -4  11  10        4.39        2.45      1.30 o 
  -3  11  10        0.98        0.56      1.22 o 
  -2  11  10       17.21       12.78      1.80 o 
  -1  11  10       52.62       62.25      3.17 o 
   0  11  10       25.18       27.11      2.30 o 
   1  11  10        0.02        0.17      1.22 o 
   2  11  10        3.67        4.29      1.59 o 
  -6  12  10      111.14      116.08      4.16 o 
  -5  12  10        1.47        1.53      1.30 o 
  -4  12  10        3.34        2.15      1.37 o 
  -3  12  10        0.80        0.09      1.28 o 
  -2  12  10        5.02        9.54      1.66 o 
  -1  12  10        3.87        3.78      1.53 o 
   0  12  10        1.44        2.89      1.47 o 
 -13   1  11        3.83        5.18      1.37 o 
 -12   1  11        6.67        4.12      1.22 o 
 -11   1  11       71.56       72.53      2.96 o 
 -10   1  11       98.73       93.15      3.32 o 
  -9   1  11       14.18       11.55      1.44 o 
  -8   1  11       55.65       44.71      2.45 o 
  -7   1  11      132.81      118.29      3.47 o 
  -6   1  11      199.83      201.96      3.69 o 
  -5   1  11        5.34        5.22      0.78 o 
  -4   1  11       15.07       15.44      0.76 o 
  -3   1  11      127.97      114.29      2.27 o 
  -2   1  11        4.78        5.38      0.62 o 
  -1   1  11        7.14        5.63      0.55 o 
   0   1  11        0.25       -0.31      0.41 o 
   1   1  11        1.26        0.40      0.47 o 
   2   1  11        0.71        0.13      0.58 o 
   3   1  11        5.30        7.47      1.11 o 
   4   1  11        3.32        3.77      2.04 o 
   5   1  11        0.23       -0.41      1.08 o 
   6   1  11        0.43       -0.50      1.22 o 
 -13   2  11        3.32        3.06      1.30 o 
 -12   2  11        0.95        2.20      2.04 o 
 -11   2  11        1.85        1.69      1.08 o 
 -10   2  11       18.22       15.91      1.57 o 
  -9   2  11      103.20      102.56      5.11 o 
  -8   2  11        0.14        0.58      0.78 o 
  -7   2  11      151.45      153.72      3.25 o 
  -6   2  11      191.15      188.05      3.62 o 
  -5   2  11      394.46      422.02      7.75 o 
  -4   2  11        1.33        0.87      0.43 o 
  -3   2  11      290.08      302.29      4.03 o 
  -2   2  11       29.70       34.47      1.04 o 
  -1   2  11       22.17       15.55      0.77 o 
   0   2  11        1.90        2.52      0.61 o 
   1   2  11        5.52        4.33      0.81 o 
   2   2  11      110.45      107.55      2.79 o 
   3   2  11       13.75       12.07      1.20 o 
   4   2  11        4.39        3.13      2.14 o 
   5   2  11       14.78       18.75      4.19 o 
   6   2  11       17.91       16.12      2.14 o 
 -13   3  11        0.27       -0.10      1.16 o 
 -12   3  11       37.01       34.16      2.24 o 
 -11   3  11       17.49       20.32      1.80 o 
 -10   3  11        0.20       -0.41      1.01 o 
  -9   3  11        4.65        6.09      1.00 o 
  -8   3  11       96.14       96.52      2.55 o 
  -7   3  11      266.88      252.05      4.48 o 
  -6   3  11      392.64      367.88      5.86 o 
  -5   3  11      127.67      147.07      2.58 o 
  -4   3  11       47.40       51.05      1.32 o 
  -3   3  11      210.44      197.13      2.98 o 
  -2   3  11      114.50      115.59      2.69 o 
  -1   3  11      195.34      191.17      3.10 o 
   0   3  11        6.31        8.68      0.81 o 
   1   3  11       66.60       55.64      4.54 o 
   2   3  11      191.59      195.41      4.03 o 
   3   3  11       88.18       86.22      3.86 o 
   4   3  11        0.29        0.41      0.90 o 
   5   3  11        2.51        3.41      2.35 o 
   6   3  11       23.92       24.91      2.38 o 
 -13   4  11      232.06      252.93      6.34 o 
 -12   4  11       63.58       73.54      4.09 o 
 -11   4  11       13.74       18.70      2.24 o 
 -10   4  11      139.76      129.50      4.19 o 
  -9   4  11        4.64        3.36      0.86 o 
  -8   4  11        0.31        0.27      0.74 o 
  -7   4  11        0.00        0.74      0.75 o 
  -6   4  11       16.53       18.33      1.22 o 
  -5   4  11       49.23       41.87      1.26 o 
  -4   4  11       18.20       21.74      0.91 o 
  -3   4  11       19.01       18.77      1.20 o 
  -2   4  11       24.89       25.84      1.36 o 
  -1   4  11      325.71      302.29      5.48 o 
   0   4  11       68.75       73.42      2.22 o 
   1   4  11        1.09        1.32      0.78 o 
   2   4  11       92.65      102.62      2.80 o 
   3   4  11        0.72       -0.32      0.86 o 
   4   4  11       15.47       19.17      1.48 o 
   5   4  11        6.60        5.97      1.15 o 
   6   4  11       11.03       14.33      2.01 o 
 -12   5  11        0.81        1.74      1.74 o 
 -11   5  11        1.45       -0.20      0.76 o 
 -10   5  11        8.41       12.03      1.25 o 
  -9   5  11       13.80       12.55      1.22 o 
  -8   5  11        0.73        1.97      0.83 o 
  -7   5  11      139.87      102.45      2.71 o 
  -6   5  11        4.37        7.15      0.94 o 
  -5   5  11        0.35        0.01      0.45 o 
  -4   5  11        3.85        2.70      0.78 o 
  -3   5  11      140.38      144.51      3.17 o 
  -2   5  11       51.33       37.61      1.62 o 
  -1   5  11       15.66       14.01      3.98 o 
   0   5  11      129.99      118.54      3.75 o 
   1   5  11        3.35        2.37      1.23 o 
   2   5  11        4.02        1.92      1.13 o 
   3   5  11        1.35        0.99      0.89 o 
   4   5  11        1.28        2.04      0.93 o 
   5   5  11        0.00       -0.86      0.86 o 
 -12   6  11        2.81       10.47      1.20 o 
 -11   6  11        0.13       -0.52      0.76 o 
 -10   6  11        0.00        0.13      0.86 o 
  -9   6  11       38.57       43.06      1.92 o 
  -8   6  11        0.52        1.76      1.27 o 
  -7   6  11       39.67       44.85      1.86 o 
  -6   6  11       48.52       36.48      1.73 o 
  -5   6  11       20.11       14.84      1.24 o 
  -4   6  11       30.76       28.03      1.47 o 
  -3   6  11       11.35        8.48      0.95 o 
  -2   6  11       14.97       14.07      1.35 o 
  -1   6  11        2.33        1.93      1.74 o 
   0   6  11        4.65        6.38      1.28 o 
   1   6  11       24.63       23.63      1.91 o 
   2   6  11        2.15        1.53      1.01 o 
   3   6  11        0.99        0.65      1.45 o 
   4   6  11        9.50        9.47      1.22 o 
   5   6  11        2.76        3.48      1.13 o 
 -11   7  11      115.16      123.16      3.54 o 
 -10   7  11       21.86       22.92      1.64 o 
  -9   7  11       84.34       78.83      2.59 o 
  -8   7  11        1.04        0.20      0.83 o 
  -7   7  11       17.16       16.19      1.31 o 
  -6   7  11       10.17        7.21      1.38 o 
  -5   7  11        0.07       -0.61      0.69 o 
  -4   7  11        3.78        6.98      0.95 o 
  -3   7  11        0.74        0.48      0.74 o 
  -2   7  11       18.95       17.47      1.66 o 
  -1   7  11        0.81        0.63      1.33 o 
   0   7  11       17.57       13.57      1.57 o 
   1   7  11        2.61        3.30      1.22 o 
   2   7  11       14.60       15.60      1.77 o 
   3   7  11       33.50       28.86      3.37 o 
   4   7  11       11.94       13.31      4.09 o 
 -11   8  11       12.82       15.33      1.50 o 
 -10   8  11       17.50       13.59      1.44 o 
  -9   8  11       33.54       38.85      2.50 o 
  -8   8  11        5.11        4.16      1.06 o 
  -7   8  11        0.02        0.59      0.86 o 
  -6   8  11        0.24        1.11      0.81 o 
  -5   8  11       16.80       20.64      1.50 o 
  -4   8  11       15.30       16.32      1.27 o 
  -3   8  11        3.59        4.79      1.22 o 
  -2   8  11       10.63       11.52      1.51 o 
  -1   8  11       14.65       13.38      1.57 o 
   0   8  11       26.00       22.89      2.01 o 
   1   8  11       58.99       64.96      3.02 o 
   2   8  11        8.72        9.99      1.62 o 
   3   8  11       17.06       15.54      2.04 o 
   4   8  11       10.30       11.21      1.86 o 
 -10   9  11       11.97       13.58      1.47 o 
  -9   9  11       17.70       20.77      1.59 o 
  -8   9  11        1.45        0.27      0.94 o 
  -7   9  11        3.43        3.57      1.28 o 
  -6   9  11        3.34        1.23      0.94 o 
  -5   9  11       82.83       85.86      2.70 o 
  -4   9  11      107.85      114.99      4.39 o 
  -3   9  11       32.04       30.45      2.15 o 
  -2   9  11       25.49       26.35      2.01 o 
  -1   9  11        9.85       14.79      1.80 o 
   0   9  11       57.31       59.04      3.02 o 
   1   9  11        7.63       10.01      1.72 o 
   2   9  11        3.61        2.98      1.37 o 
   3   9  11        0.01        1.20      1.28 o 
  -9  10  11        1.96        0.09      0.99 o 
  -8  10  11        0.03       -0.26      0.93 o 
  -7  10  11        0.05       -0.84      0.84 o 
  -6  10  11       64.54       57.38      2.94 o 
  -5  10  11       25.16       29.64      2.15 o 
  -4  10  11        5.72        9.16      1.57 o 
  -3  10  11       12.35       13.02      1.72 o 
  -2  10  11        5.40        4.54      1.37 o 
  -1  10  11        0.42        0.85      1.22 o 
   0  10  11       24.55       26.11      2.21 o 
   1  10  11       39.88       32.73      2.59 o 
   2  10  11        9.35        6.79      1.62 o 
  -7  11  11        8.22       15.00      3.78 o 
  -6  11  11       87.20       97.61      3.87 o 
  -5  11  11       53.55       53.83      4.09 o 
  -4  11  11        2.01       -1.02      1.16 o 
  -3  11  11        0.26       -0.82      1.16 o 
  -2  11  11        0.04        0.56      1.22 o 
  -1  11  11        0.27       -1.13      1.13 o 
   0  11  11       63.29       75.17      3.52 o 
 -13   0  12        3.53        6.95      2.04 o 
 -12   0  12        3.56        1.84      1.63 o 
 -11   0  12      196.74      204.89      7.56 o 
 -10   0  12        0.00       -1.23      1.23 o 
  -9   0  12       34.47       40.04      3.06 o 
  -8   0  12       29.68       19.41      2.25 o 
  -7   0  12      359.10      394.86     11.03 o 
  -6   0  12      184.18      172.20      6.13 o 
  -5   0  12       17.74       13.22      1.05 o 
  -4   0  12      171.83      189.52      4.55 o 
  -3   0  12        0.03        1.88      0.78 o 
  -2   0  12      222.73      212.99      4.84 o 
  -1   0  12       74.32       71.49      2.52 o 
   0   0  12        0.01       -0.71      1.02 o 
   1   0  12      145.41      163.98      4.22 o 
   2   0  12        1.02        3.06      1.84 o 
   3   0  12       13.76       12.66      2.45 o 
   4   0  12        2.07        2.04      1.84 o 
   5   0  12        0.47       -1.23      1.63 o 
 -13   1  12       43.23       47.18      2.67 o 
 -12   1  12        4.00        2.45      1.30 o 
 -11   1  12        6.23        5.57      1.30 o 
 -10   1  12        0.10        1.74      1.16 o 
  -9   1  12       65.50       56.69      2.60 o 
  -8   1  12        2.20        3.06      1.01 o 
  -7   1  12      342.85      360.34      7.29 o 
  -6   1  12       52.86       60.02      2.52 o 
  -5   1  12        0.08       -0.28      0.35 o 
  -4   1  12        0.11       -0.13      0.48 o 
  -3   1  12       81.93       76.51      2.16 o 
  -2   1  12       18.02       23.36      1.10 o 
  -1   1  12       19.89       24.17      1.33 o 
   0   1  12       43.64       46.61      1.57 o 
   1   1  12      100.20       99.69      2.59 o 
   2   1  12       16.39       17.52      1.35 o 
   3   1  12        4.47        5.41      1.44 o 
   4   1  12        3.58        2.35      1.30 o 
   5   1  12        0.17       -0.47      1.33 o 
 -13   2  12       17.08       14.72      2.14 o 
 -12   2  12        0.00       -1.08      1.08 o 
 -11   2  12        7.40       10.30      1.94 o 
 -10   2  12       41.36       44.37      2.38 o 
  -9   2  12        3.25        1.49      1.84 o 
  -8   2  12      280.19      285.95     11.03 o 
  -7   2  12      212.65      203.55      8.17 o 
  -6   2  12       47.02       49.38      1.85 o 
  -5   2  12        9.84        8.35      0.57 o 
  -4   2  12      109.42      105.96      2.63 o 
  -3   2  12        0.87        1.02      0.96 o 
  -2   2  12      303.66      295.26      4.99 o 
  -1   2  12        0.04       -0.55      0.55 o 
   0   2  12      116.94      129.67      2.56 o 
   1   2  12       15.24       13.90      1.20 o 
   2   2  12       12.22       14.82      1.33 o 
   3   2  12       28.41       29.45      1.65 o 
   4   2  12       10.57        9.08      1.74 o 
   5   2  12        8.50        9.38      1.80 o 
 -12   3  12      141.55      138.48      4.55 o 
 -11   3  12        1.42        1.84      1.16 o 
 -10   3  12        4.26        7.16      1.37 o 
  -9   3  12        0.25        1.17      0.98 o 
  -8   3  12      219.32      233.38      5.49 o 
  -7   3  12      196.22      202.88      5.48 o 
  -6   3  12       31.95       35.19      1.82 o 
  -5   3  12        7.88       12.15      1.18 o 
  -4   3  12        0.25        1.33      0.78 o 
  -3   3  12      360.57      374.53      6.19 o 
  -2   3  12        4.83        4.63      0.90 o 
  -1   3  12       21.24       19.16      1.25 o 
   0   3  12       18.22       15.77      1.46 o 
   1   3  12       83.93       80.77      2.50 o 
   2   3  12        1.61        3.53      1.01 o 
   3   3  12        0.66        0.90      0.93 o 
   4   3  12        5.46        3.92      1.42 o 
   5   3  12       14.92       13.58      2.45 o 
 -12   4  12       65.01       82.86      3.54 o 
 -11   4  12       15.45       15.32      1.72 o 
 -10   4  12       34.89       40.43      2.38 o 
  -9   4  12       34.56       31.35      2.09 o 
  -8   4  12        0.00       -0.91      0.91 o 
  -7   4  12       10.61       16.08      1.41 o 
  -6   4  12        0.36        1.08      0.74 o 
  -5   4  12       30.70       28.58      1.18 o 
  -4   4  12        2.13        0.40      0.74 o 
  -3   4  12      119.53      120.60      2.90 o 
  -2   4  12      235.93      227.07      4.22 o 
  -1   4  12       98.74       98.22      3.31 o 
   0   4  12       19.78       19.20      1.72 o 
   1   4  12        1.13       -0.38      0.98 o 
   2   4  12       58.20       63.58      2.37 o 
   3   4  12       12.02       14.78      1.41 o 
   4   4  12        1.59        2.52      1.02 o 
 -12   5  12       30.16       34.58      3.88 o 
 -11   5  12       19.39       27.70      2.17 o 
 -10   5  12        3.60        3.39      1.02 o 
  -9   5  12        3.45        3.54      0.98 o 
  -8   5  12       35.69       42.63      1.92 o 
  -7   5  12      105.98      113.88      2.91 o 
  -6   5  12        5.99        8.35      1.02 o 
  -5   5  12        5.50        4.19      0.66 o 
  -4   5  12        4.75        2.22      1.55 o 
  -3   5  12      183.86      194.89      3.95 o 
  -2   5  12        1.70       -0.29      0.66 o 
  -1   5  12       19.99       20.23      2.04 o 
   0   5  12       35.36       41.38      2.35 o 
   1   5  12        0.59        1.42      1.08 o 
   2   5  12        0.90        2.08      1.22 o 
   3   5  12        1.98        1.21      1.26 o 
   4   5  12        0.08       -0.79      0.93 o 
 -11   6  12        0.08       -0.29      0.99 o 
 -10   6  12       10.20       13.66      2.03 o 
  -9   6  12       53.44       54.50      2.23 o 
  -8   6  12      132.56      132.55      3.30 o 
  -7   6  12       77.39       71.08      2.32 o 
  -6   6  12        9.39       10.94      1.14 o 
  -5   6  12        0.76       -0.60      0.69 o 
  -4   6  12        8.18        8.66      1.02 o 
  -3   6  12        1.05        0.50      0.69 o 
  -2   6  12       18.41       16.52      1.66 o 
  -1   6  12        6.02        1.72      1.13 o 
   0   6  12       12.52       14.09      1.57 o 
   1   6  12        6.69        6.65      1.37 o 
   2   6  12       15.61       14.35      1.80 o 
   3   6  12       36.08       43.46      3.88 o 
   4   6  12        5.37        7.32      2.04 o 
 -11   7  12        1.24       -0.08      1.02 o 
 -10   7  12       15.00       11.30      1.37 o 
  -9   7  12        2.05        5.78      1.14 o 
  -8   7  12        2.30        0.86      0.86 o 
  -7   7  12        1.54        0.15      0.78 o 
  -6   7  12        4.72        3.18      0.90 o 
  -5   7  12       38.90       40.23      1.84 o 
  -4   7  12        0.37        2.20      0.89 o 
  -3   7  12        0.13        1.20      1.08 o 
  -2   7  12        0.19       -0.20      1.02 o 
  -1   7  12        0.00        0.20      1.23 o 
   0   7  12        6.34        8.21      2.76 o 
   1   7  12        7.46        6.84      1.84 o 
   2   7  12        1.92        3.74      1.43 o 
   3   7  12        0.12       -0.64      1.13 o 
 -10   8  12      135.70      150.07      3.87 o 
  -9   8  12        7.56       11.04      1.32 o 
  -8   8  12        2.65        2.44      0.99 o 
  -7   8  12       35.28       28.71      1.73 o 
  -6   8  12       47.24       45.15      2.08 o 
  -5   8  12        2.70        2.89      1.88 o 
  -4   8  12       97.32      112.92      5.00 o 
  -3   8  12        0.30       -1.02      1.23 o 
  -2   8  12       13.29       19.50      1.86 o 
  -1   8  12       33.37       31.44      2.24 o 
   0   8  12        0.43        2.32      1.22 o 
   1   8  12        0.13        1.23      1.16 o 
   2   8  12        4.66        5.29      1.57 o 
  -9   9  12       10.61       11.96      1.61 o 
  -8   9  12       15.70       18.01      1.57 o 
  -7   9  12        0.99        1.01      0.90 o 
  -6   9  12        9.49        7.36      1.17 o 
  -5   9  12        3.26        2.14      1.16 o 
  -4   9  12       11.65        8.36      1.51 o 
  -3   9  12       41.40       48.48      2.73 o 
  -2   9  12        7.02        5.15      1.44 o 
  -1   9  12       10.49       10.70      2.25 o 
   0   9  12       72.06       89.83      4.19 o 
   1   9  12        0.05        2.51      1.74 o 
  -7  10  12        1.80        4.17      1.13 o 
  -6  10  12        0.73        1.01      0.98 o 
  -5  10  12       13.74       17.16      1.86 o 
  -4  10  12       12.35       14.02      3.06 o 
  -3  10  12       12.13       21.87      2.15 o 
  -2  10  12        0.76       -0.14      1.22 o 
  -1  10  12        1.66        2.14      1.44 o 
   0  10  12        0.16        0.10      1.30 o 
  -4  11  12        1.86        0.28      2.25 o 
  -3  11  12        2.66        4.97      2.25 o 
 -12   1  13       41.95       49.99      4.29 o 
 -11   1  13       26.82       22.07      2.02 o 
 -10   1  13       85.07       91.11      3.47 o 
  -9   1  13        1.28        1.29      2.04 o 
  -8   1  13       15.04       18.71      2.45 o 
  -7   1  13       59.76       60.74      2.67 o 
  -6   1  13        0.40        1.21      1.08 o 
  -5   1  13       44.87       53.19      1.43 o 
  -4   1  13      126.46      130.73      3.03 o 
  -3   1  13       69.79       66.22      2.12 o 
  -2   1  13       84.54       85.55      2.43 o 
  -1   1  13      134.17      138.18      2.75 o 
   0   1  13       24.91       27.13      1.29 o 
   1   1  13       39.54       36.24      1.79 o 
   2   1  13        0.04       -0.68      1.08 o 
   3   1  13       52.96       57.91      3.10 o 
   4   1  13        6.83        9.48      1.80 o 
 -12   2  13       99.06      104.96      4.04 o 
 -11   2  13        7.48        5.41      1.44 o 
 -10   2  13        5.47        6.62      1.37 o 
  -9   2  13       10.16       10.42      1.51 o 
  -8   2  13      394.85      395.48      8.09 o 
  -7   2  13       46.03       40.65      2.45 o 
  -6   2  13        0.48       -0.16      0.93 o 
  -5   2  13      196.42      209.01      4.95 o 
  -4   2  13       58.40       56.39      2.00 o 
  -3   2  13       45.58       52.09      1.96 o 
  -2   2  13        3.70        1.71      0.86 o 
  -1   2  13      100.44       92.36      2.53 o 
   0   2  13       40.40       39.13      1.88 o 
   1   2  13       68.07       69.78      2.42 o 
   2   2  13       34.16       39.46      2.66 o 
   3   2  13       45.59       49.16      2.96 o 
   4   2  13        4.33        3.36      2.14 o 
 -12   3  13       29.01       36.58      2.52 o 
 -11   3  13        6.24        1.59      1.22 o 
 -10   3  13       36.96       34.39      2.24 o 
  -9   3  13        3.18        2.04      1.16 o 
  -8   3  13       50.51       48.20      7.25 o 
  -7   3  13       34.95       26.21      1.95 o 
  -6   3  13       12.16        7.62      1.07 o 
  -5   3  13       74.46       68.63      2.70 o 
  -4   3  13        0.00       -0.46      1.29 o 
  -3   3  13       74.61       72.36      6.08 o 
  -2   3  13      114.22      111.21      2.86 o 
  -1   3  13        0.07       -0.51      1.01 o 
   0   3  13      243.97      232.96      6.23 o 
   1   3  13       10.75       14.42      1.72 o 
   2   3  13       52.55       53.76      2.27 o 
   3   3  13        3.14        6.96      2.76 o 
 -12   4  13      137.22      158.56      4.97 o 
 -11   4  13       44.70       55.27      6.95 o 
 -10   4  13       10.31       11.05      1.59 o 
  -9   4  13       62.50       71.85      5.31 o 
  -8   4  13       73.70       80.88      3.18 o 
  -7   4  13      159.48      166.66      3.73 o 
  -6   4  13       51.60       52.94      2.08 o 
  -5   4  13       14.97       14.42      1.22 o 
  -4   4  13        9.52        8.81      1.10 o 
  -3   4  13       46.90       49.42      2.80 o 
  -2   4  13       33.97       42.26      1.86 o 
  -1   4  13        3.51        2.68      1.22 o 
   0   4  13        0.03        0.84      1.43 o 
   1   4  13       23.44       20.32      1.95 o 
   2   4  13       40.88       38.96      2.50 o 
   3   4  13        0.34        0.06      1.13 o 
 -11   5  13        0.01       -1.08      1.08 o 
 -10   5  13       18.10       16.04      1.80 o 
  -9   5  13        9.02        8.06      1.47 o 
  -8   5  13       74.17       90.21      2.75 o 
  -7   5  13        6.40        5.67      2.01 o 
  -6   5  13       10.23        9.04      1.46 o 
  -5   5  13       25.77       26.15      1.59 o 
  -4   5  13       29.47       31.11      1.68 o 
  -3   5  13       68.10       67.58      2.30 o 
  -2   5  13       25.56       23.61      1.95 o 
  -1   5  13        7.80        5.61      1.37 o 
   0   5  13        2.71        1.84      1.43 o 
   1   5  13        3.54        2.81      1.28 o 
   2   5  13       37.61       44.65      4.09 o 
   3   5  13       29.19       30.40      2.30 o 
 -11   6  13        2.62        1.74      1.37 o 
 -10   6  13        3.15        1.16      0.98 o 
  -9   6  13       18.07       15.21      1.42 o 
  -8   6  13       38.53       43.89      2.08 o 
  -7   6  13        2.76        3.06      0.98 o 
  -6   6  13       22.55       27.78      1.64 o 
  -5   6  13       32.67       32.57      1.73 o 
  -4   6  13       51.20       51.39      2.03 o 
  -3   6  13        0.03       -0.01      1.74 o 
  -2   6  13        1.45       -0.26      1.12 o 
  -1   6  13        0.04       -0.71      1.08 o 
   0   6  13       24.33       26.63      2.55 o 
   1   6  13       39.54       43.86      4.70 o 
   2   6  13       22.02       26.78      2.30 o 
 -10   7  13        9.42        9.91      1.37 o 
  -9   7  13       22.20       27.40      2.75 o 
  -8   7  13        5.31        4.32      1.10 o 
  -7   7  13        1.32        0.52      0.90 o 
  -6   7  13        0.83        1.62      0.92 o 
  -5   7  13        1.52        2.16      0.93 o 
  -4   7  13        7.01        6.72      2.86 o 
  -3   7  13        0.33       -0.78      1.08 o 
  -2   7  13       13.30       10.03      2.66 o 
  -1   7  13        0.41       -1.01      1.01 o 
   0   7  13        3.51        4.23      1.37 o 
   1   7  13       14.03       17.20      2.01 o 
  -9   8  13       54.91       61.31      2.59 o 
  -8   8  13        5.13        5.28      1.16 o 
  -7   8  13       46.66       50.52      2.28 o 
  -6   8  13        1.63        2.14      0.98 o 
  -5   8  13        3.51        1.19      1.22 o 
  -4   8  13        3.02        1.84      1.30 o 
  -3   8  13       14.48       16.38      1.86 o 
  -2   8  13        0.67        2.27      1.33 o 
  -1   8  13        0.54        0.61      1.28 o 
   0   8  13        7.20        7.99      1.57 o 
  -7   9  13        5.60        6.28      1.24 o 
  -6   9  13        4.31        6.77      1.25 o 
  -5   9  13       15.07       17.99      1.95 o 
  -4   9  13        1.37        1.44      1.22 o 
  -3   9  13       22.24       24.13      3.88 o 
  -2   9  13        4.82        7.50      1.57 o 
  -1   9  13        0.35       -0.24      1.22 o 
 -11   0  14        7.61        9.19      2.45 o 
 -10   0  14       14.08       27.58      3.06 o 
  -9   0  14       61.69       71.90      4.49 o 
  -8   0  14        0.51        1.02      1.43 o 
  -7   0  14      294.39      301.30      9.60 o 
  -6   0  14      287.69      333.99     10.21 o 
  -5   0  14       35.63       29.21      2.86 o 
  -4   0  14       32.06       45.35      3.27 o 
  -3   0  14       46.98       41.47      3.27 o 
  -2   0  14       82.04       94.99      4.49 o 
  -1   0  14       43.37       42.68      2.30 o 
   0   0  14        4.61        3.64      1.22 o 
   1   0  14       61.34       62.10      4.29 o 
   2   0  14       49.77       49.03      4.09 o 
 -11   1  14        1.41        3.07      1.37 o 
 -10   1  14       21.32       23.92      2.02 o 
  -9   1  14        0.01       -0.39      1.33 o 
  -8   1  14        0.17        1.63      1.16 o 
  -7   1  14        2.94        4.64      1.37 o 
  -6   1  14       55.33       54.24      2.74 o 
  -5   1  14        3.24        2.35      2.35 o 
  -4   1  14        3.19        0.29      0.98 o 
  -3   1  14        3.55        2.42      1.08 o 
  -2   1  14        9.51       10.27      1.14 o 
  -1   1  14      160.94      175.38      3.80 o 
   0   1  14        0.05       -0.41      1.01 o 
   1   1  14        2.13       -0.27      1.33 o 
   2   1  14        6.30        7.94      1.66 o 
 -11   2  14       45.04       57.63      3.03 o 
 -10   2  14       26.72       27.37      5.82 o 
  -9   2  14       21.66       22.27      1.88 o 
  -8   2  14       45.36       47.80      2.60 o 
  -7   2  14       41.26       39.63      2.31 o 
  -6   2  14        2.75        1.63      1.16 o 
  -5   2  14        2.03        3.37      1.16 o 
  -4   2  14       36.94       37.51      2.91 o 
  -3   2  14       47.98       50.73      3.92 o 
  -2   2  14       59.88       57.72      2.15 o 
  -1   2  14       80.89       85.76      3.31 o 
   0   2  14       34.74       31.23      2.96 o 
   1   2  14        3.46        3.84      1.37 o 
   2   2  14        0.00        1.45      1.22 o 
 -11   3  14        0.46        2.76      1.30 o 
 -10   3  14        7.71       10.22      1.59 o 
  -9   3  14       51.58       50.57      2.74 o 
  -8   3  14        2.01        2.44      1.22 o 
  -7   3  14       30.82       37.27      4.60 o 
  -6   3  14        5.54        6.82      2.25 o 
  -5   3  14        2.86        2.28      0.90 o 
  -4   3  14        3.27        2.07      0.98 o 
  -3   3  14        9.03        8.92      1.14 o 
  -2   3  14       20.08       22.04      2.56 o 
  -1   3  14       24.66       22.27      1.95 o 
   0   3  14        0.60       -1.08      1.08 o 
   1   3  14        0.02        0.30      1.22 o 
   2   3  14        7.76        6.28      1.74 o 
 -11   4  14        0.00       -0.59      1.33 o 
 -10   4  14       31.52       35.54      2.38 o 
  -9   4  14        0.00        1.20      1.22 o 
  -8   4  14       11.53       13.57      1.66 o 
  -7   4  14       50.28       52.36      2.67 o 
  -6   4  14       76.98       67.42      2.36 o 
  -5   4  14       31.32       39.51      3.25 o 
  -4   4  14       23.63       25.84      1.57 o 
  -3   4  14       18.17       17.58      1.37 o 
  -2   4  14        2.48        0.98      1.13 o 
  -1   4  14        6.54        7.03      1.42 o 
   0   4  14        0.32        0.41      1.16 o 
   1   4  14        4.00        5.04      1.42 o 
   2   4  14       17.87       19.65      3.68 o 
 -10   5  14        3.07        3.44      1.37 o 
  -9   5  14        0.99        0.41      1.43 o 
  -8   5  14       47.36       50.97      2.74 o 
  -7   5  14       77.44       80.76      2.81 o 
  -6   5  14       50.87       52.23      2.19 o 
  -5   5  14       75.49       89.76      2.71 o 
  -4   5  14       22.69       24.12      1.83 o 
  -3   5  14        0.04       -0.41      1.53 o 
  -2   5  14        0.14       -0.51      1.16 o 
  -1   5  14       13.44       13.54      2.86 o 
   0   5  14        0.05       -0.19      1.13 o 
   1   5  14        7.97        8.97      2.25 o 
  -9   6  14        3.03        0.75      1.53 o 
  -8   6  14       12.94       13.07      1.36 o 
  -7   6  14        6.55        6.81      1.22 o 
  -6   6  14       40.34       45.80      2.18 o 
  -5   6  14        0.00       -0.27      0.83 o 
  -4   6  14        3.97        0.89      1.22 o 
  -3   6  14       24.64       25.19      2.06 o 
  -2   6  14        2.50        3.68      1.30 o 
  -1   6  14        0.01       -0.10      1.13 o 
   0   6  14        1.07        1.43      1.28 o 
  -8   7  14       17.24       14.54      1.49 o 
  -7   7  14        3.26        3.78      1.10 o 
  -6   7  14       31.46       36.48      2.00 o 
  -5   7  14        8.41        9.82      1.66 o 
  -4   7  14       22.62       21.25      2.01 o 
  -3   7  14        0.77       -0.17      1.22 o 
  -2   7  14       10.92        9.79      1.73 o 
  -1   7  14        5.89        9.35      1.62 o 
  -7   8  14        0.29        0.85      1.02 o 
  -6   8  14        1.26        0.48      0.98 o 
  -5   8  14        0.53       -0.41      1.16 o 
  -4   8  14       74.51       88.79      6.23 o 
  -3   8  14        5.12        2.38      1.43 o 
  -2   8  14        8.41       12.29      1.86 o 
 -10   1  15       34.49       40.86      5.92 o 
  -9   1  15        1.64        1.63      1.30 o 
  -8   1  15        0.05        2.04      1.84 o 
  -7   1  15      125.53      146.22      4.55 o 
  -6   1  15        2.08        2.30      1.22 o 
  -5   1  15        5.70        9.61      1.44 o 
  -4   1  15       49.83       56.10      3.37 o 
  -3   1  15        0.10       -0.20      1.01 o 
  -2   1  15       98.83       97.62      3.39 o 
  -1   1  15        0.26       -0.25      1.08 o 
   0   1  15       31.03       34.36      2.38 o 
   1   1  15        0.07        0.82      1.84 o 
 -10   2  15        4.11        5.31      1.44 o 
  -9   2  15        0.02        0.41      1.16 o 
  -8   2  15       57.30       76.18      4.80 o 
  -7   2  15       19.49       17.88      1.88 o 
  -6   2  15        7.92        5.83      1.44 o 
  -5   2  15       40.15       46.74      2.52 o 
  -4   2  15       20.24       23.47      2.55 o 
  -3   2  15        0.58        0.30      1.43 o 
  -2   2  15       34.92       37.70      1.87 o 
  -1   2  15       10.64        7.75      2.25 o 
   0   2  15        1.57       -0.33      1.13 o 
 -10   3  15       11.60        9.74      1.66 o 
  -9   3  15       59.50       66.19      3.18 o 
  -8   3  15        9.65        7.47      1.51 o 
  -7   3  15       87.62       98.11      9.50 o 
  -6   3  15        4.95        3.92      2.86 o 
  -5   3  15       10.16       13.48      1.66 o 
  -4   3  15        2.47        3.35      1.22 o 
  -3   3  15        0.96        0.46      0.98 o 
  -2   3  15       15.16       18.61      2.14 o 
  -1   3  15        8.05        7.04      1.51 o 
   0   3  15        0.05       -1.08      1.08 o 
  -9   4  15        5.19        6.05      1.51 o 
  -8   4  15       74.19       76.10      3.39 o 
  -7   4  15       26.71       25.58      2.02 o 
  -6   4  15       10.19       13.72      2.14 o 
  -5   4  15        7.08        9.71      1.25 o 
  -4   4  15        8.44        6.87      1.17 o 
  -3   4  15       11.31       14.29      1.73 o 
  -2   4  15        4.92        1.38      2.55 o 
  -1   4  15        3.42        7.52      1.59 o 
   0   4  15       19.47       15.36      1.86 o 
  -9   5  15       13.41       10.29      1.73 o 
  -8   5  15       63.24       75.44      4.29 o 
  -7   5  15       38.78       45.43      2.67 o 
  -6   5  15       28.14       29.22      1.77 o 
  -5   5  15        7.65        8.04      1.25 o 
  -4   5  15       13.13       16.59      1.88 o 
  -3   5  15        0.35       -0.31      1.16 o 
  -2   5  15        5.91        4.09      1.44 o 
  -1   5  15       25.31       19.79      7.86 o 
  -7   6  15        1.07        0.63      1.30 o 
  -6   6  15       40.83       39.57      2.03 o 
  -5   6  15       11.58       11.24      1.73 o 
  -4   6  15        3.13        3.48      1.94 o 
  -3   6  15       25.48       29.50      2.30 o 
  -2   6  15       14.25       16.24      1.95 o 
  -9   0  16       42.85       40.24      3.88 o 
  -8   0  16        0.06        3.68      2.04 o 
  -7   0  16       97.05       90.29      5.11 o 
  -6   0  16       58.96       80.69      4.90 o 
  -5   0  16        0.84        2.04      1.84 o 
  -4   0  16       17.16       21.04      2.66 o 
  -3   0  16       32.76       33.30      3.06 o 
  -2   0  16       19.38       19.61      2.66 o 
  -8   1  16        1.24       -0.38      1.33 o 
  -7   1  16       11.53       18.61      2.35 o 
  -6   1  16        0.55       -0.18      1.22 o 
  -5   1  16       62.58       59.70      2.88 o 
  -4   1  16        0.00       -0.56      1.08 o 
  -3   1  16        0.86        2.19      2.76 o 
  -2   1  16        2.31       -0.41      1.63 o 
  -8   2  16        0.03       -1.01      1.01 o 
  -7   2  16       60.17       68.52      3.25 o 
  -6   2  16        8.49       10.03      1.66 o 
  -5   2  16        8.28        9.12      1.59 o 
  -4   2  16       11.90       12.05      1.66 o 
  -3   2  16       13.54       10.80      2.45 o 
  -2   2  16        1.63        2.66      1.84 o 
  -8   3  16        3.47        3.26      1.37 o 
  -7   3  16        0.87        1.12      1.33 o 
  -6   3  16       18.96       18.45      1.88 o 
  -5   3  16       38.80       39.12      2.46 o 
  -4   3  16        1.05        1.63      1.30 o 
  -3   3  16       27.81       28.60      3.06 o 
  -7   4  16        2.91        6.69      2.04 o 
  -6   4  16        4.87        5.69      1.51 o 
  -5   4  16        1.65        1.63      1.30 o 
  -4   4  16       22.16       27.58      3.27 o 
                                                 
